# Supplementary material for: Identifying prognostic subgroups of luminal-A breast cancer using deep autoencoders and gene expressions
Source: PLoS Comput Biol. 2023 May 30;19(5):e1011197. doi: 10.1371/journal.pcbi.1011197 (PMC10256220; doi:10.1371/journal.pcbi.1011197)
Supplement: S1 Table — (XLSX) [file pcbi.1011197.s003.xlsx]

## Sheet: Sheet1
S1 Table. The list of top 5,000 genes with the highest variability in the METABRIC dataset
Entrez ID	Median absolute deviation
55859	0.98754
9576	0.98652
10143	0.986419
6505	0.97881
54102	0.974849
2717	0.966851
2891	0.965076
151126	0.964117
2944	0.963747
10451	0.95354
2258	0.951917
134549	0.947236
6252	0.940705
283078	0.940379
57718	0.933792
3775	0.927828
126410	0.926876
10352	0.92599
760	0.923182
2571	0.922541
658	0.921811
8540	0.920738
6532	0.920525
3229	0.920085
2888	0.918975
2342	0.906913
5446	0.906753
9045	0.906087
290	0.905447
5067	0.905381
22854	0.904645
480	0.9034
134548	0.899212
387914	0.898541
6781	0.897842
185	0.896489
157310	0.896431
5334	0.896081
100124700	0.89538
55655	0.895353
23359	0.895322
64332	0.893812
3214	0.89371
1360	0.892286
5265	0.891016
1733	0.890752
79782	0.890574
10098	0.886665
84545	0.886234
57586	0.883394
64377	0.883325
7434	0.882725
54865	0.880829
7364	0.880738
4693	0.880533
3756	0.87974
84419	0.879597
199974	0.879161
5174	0.879042
3725	0.878999
10884	0.878844
153572	0.878327
3216	0.878025
113457	0.877398
260434	0.877256
152110	0.876807
84940	0.876523
3123	0.876507
3213	0.875074
2322	0.875049
728215	0.874777
6898	0.873648
4057	0.873245
389058	0.871896
63924	0.870507
10720	0.870428
25823	0.870367
9122	0.868952
139221	0.867729
138065	0.866969
3158	0.866835
3754	0.866692
1509	0.864875
3215	0.863795
124222	0.863739
6286	0.863601
56947	0.863465
84833	0.862933
2537	0.86272
2925	0.862123
3747	0.861262
84966	0.861161
163589	0.860875
163486	0.860556
64073	0.860369
4753	0.860109
157285	0.860065
525	0.859746
54854	0.859368
414062	0.859148
1469	0.85898
467	0.858849
219623	0.857954
7474	0.857754
53832	0.857724
10647	0.856906
2914	0.856715
5996	0.856465
4889	0.856301
341405	0.855799
79781	0.855554
9609	0.855055
23089	0.85458
642976	0.854328
84689	0.854061
92304	0.853523
6744	0.853231
3483	0.852229
25769	0.852092
169026	0.851543
57573	0.8504
11227	0.850179
83892	0.850104
64699	0.85
56892	0.849483
27239	0.849466
6019	0.849407
7021	0.849304
1149	0.849157
11001	0.848783
5744	0.848683
64167	0.848384
340441	0.848087
5783	0.847615
28996	0.847311
286256	0.847044
57507	0.846901
58475	0.846901
94097	0.846656
3105	0.846403
6947	0.845253
10699	0.844908
80162	0.844755
23362	0.844453
127254	0.843802
152189	0.84355
100131816	0.843421
10742	0.84337
171586	0.842184
5241	0.841583
6857	0.841573
135398	0.841475
720	0.841007
90249	0.840957
4857	0.840894
6406	0.840764
6495	0.840705
51741	0.840236
644844	0.840125
2040	0.840054
2354	0.839899
57537	0.839748
92747	0.839625
3491	0.838768
4246	0.838683
5307	0.838542
81621	0.837212
115948	0.836626
7079	0.836534
205147	0.836115
283152	0.836112
10472	0.835967
5090	0.835773
4117	0.835338
770	0.835316
1843	0.83473
2813	0.834445
9536	0.834199
51473	0.834107
2206	0.833812
154865	0.833811
5924	0.833585
122481	0.833462
55714	0.83307
3340	0.83262
1489	0.83256
128360	0.832526
92815	0.832088
23678	0.832009
5346	0.83195
51015	0.831782
6545	0.831756
26289	0.831579
84162	0.831558
91750	0.831467
6594	0.831423
3512	0.831348
81050	0.831268
2155	0.831244
254050	0.831139
11243	0.831115
149992	0.831014
387266	0.830934
107	0.830781
613209	0.83061
401541	0.830371
57834	0.830371
23784	0.83037
114815	0.830261
203074	0.829977
5694	0.829681
22936	0.82967
58498	0.829399
116328	0.829303
956	0.828999
133690	0.828882
9479	0.82881
26166	0.828732
2353	0.828584
643236	0.828463
8835	0.828398
128178	0.828378
402135	0.827842
54435	0.82772
55195	0.827608
79679	0.82741
143241	0.827392
4495	0.8268
5956	0.826747
4671	0.826613
27042	0.826612
644873	0.826559
51009	0.826503
54898	0.826497
64282	0.826068
26047	0.825877
389692	0.825791
22836	0.82551
2167	0.825483
25976	0.825423
5522	0.825304
64111	0.825235
4036	0.825074
79669	0.825022
3172	0.824848
3357	0.824661
53353	0.824548
441639	0.824543
135	0.824422
346653	0.82436
79689	0.824121
23563	0.824033
4604	0.823993
116496	0.823974
7201	0.823974
6204	0.823676
3866	0.823517
56156	0.8235
154150	0.823314
127943	0.823103
3081	0.822975
8994	0.822906
114880	0.822843
27430	0.822829
287015	0.82277
81792	0.822623
6007	0.8226
1959	0.822581
23024	0.822136
57633	0.822087
1179	0.821955
727936	0.821808
3225	0.821793
129642	0.821698
130749	0.821696
4705	0.821638
169792	0.821496
56129	0.821236
23704	0.821187
145258	0.821171
54361	0.821127
400624	0.821009
441525	0.820925
10738	0.820734
64109	0.820526
10221	0.820453
9857	0.820381
51655	0.820356
11174	0.82019
3624	0.819995
1359	0.819813
23261	0.819697
386677	0.819683
1440	0.819667
130013	0.819484
9975	0.819357
4435	0.819346
9940	0.819247
84539	0.818964
1893	0.818827
91404	0.818824
283284	0.818759
594840	0.818705
6322	0.818441
117194	0.818415
140880	0.81836
85290	0.818343
9366	0.818195
164656	0.818094
259249	0.818046
400866	0.818022
80128	0.817926
222611	0.817823
50514	0.817796
259296	0.817729
1298	0.817712
119764	0.817629
388692	0.817602
84616	0.817577
441608	0.817414
57689	0.817276
221662	0.817178
124	0.81717
957	0.817011
3226	0.816797
2986	0.816695
57453	0.816648
80000	0.816602
7481	0.816557
401262	0.81654
9781	0.816535
5620	0.816389
148113	0.816175
64232	0.816118
2016	0.816098
139728	0.815931
115727	0.815914
26247	0.815877
25819	0.815797
1671	0.81541
114882	0.8154
7539	0.815311
54943	0.815164
339168	0.815131
56344	0.815007
646851	0.814955
338398	0.814899
339366	0.814866
64399	0.814853
158880	0.814852
401250	0.814804
267	0.814767
9526	0.814663
199920	0.814562
138805	0.814368
10961	0.814188
3234	0.814134
729359	0.81412
83875	0.814103
140902	0.814094
377047	0.814067
7849	0.813984
119749	0.813962
84435	0.813921
390264	0.813719
83394	0.813682
80731	0.81367
9543	0.813538
4993	0.813499
284948	0.813366
65217	0.813361
53919	0.81336
51101	0.813231
142940	0.812987
2033	0.812968
10815	0.812708
10782	0.812684
8938	0.812683
83604	0.812654
866	0.812573
145858	0.812524
84059	0.812435
199834	0.812403
282996	0.81236
283652	0.812344
10687	0.812296
6943	0.812295
163720	0.812278
646625	0.812215
442523	0.812189
390260	0.812176
9201	0.812044
54466	0.811956
1262	0.811921
401666	0.811873
50837	0.811862
83882	0.811815
25778	0.811815
1579	0.811737
3443	0.811725
3605	0.811703
142684	0.811674
10268	0.81166
152641	0.811557
3726	0.811552
120586	0.811551
2306	0.81152
390648	0.81152
124923	0.811505
153571	0.811464
9767	0.811456
26648	0.811282
57147	0.811227
51351	0.811193
344561	0.811189
390053	0.811159
441027	0.811117
26330	0.811039
653489	0.811035
10826	0.810969
3119	0.810963
158131	0.810915
390437	0.810915
119694	0.810884
200162	0.810833
2045	0.810795
151507	0.810679
728118	0.810587
22932	0.810491
343637	0.810484
223117	0.810482
645425	0.810431
58503	0.810416
51088	0.810395
85480	0.810276
1815	0.810149
143502	0.81012
51332	0.810064
100130311	0.809805
135935	0.809791
350383	0.809777
64106	0.809692
445582	0.809663
146562	0.8096
81627	0.809587
386685	0.809534
7869	0.809445
5625	0.80941
219736	0.809405
29070	0.809355
1960	0.809327
132989	0.809319
337882	0.80916
9213	0.809062
51802	0.809051
23670	0.809003
7712	0.808931
414157	0.808872
283160	0.808863
347517	0.808768
340385	0.808695
125206	0.808671
389658	0.808666
79838	0.808632
127540	0.808614
8852	0.808507
83938	0.808424
7538	0.808392
161436	0.808301
1501	0.80829
3888	0.808289
117196	0.808272
8995	0.808214
285194	0.808208
219473	0.8082
56245	0.808169
6416	0.808145
816	0.808096
255762	0.808071
1301	0.807985
343505	0.807919
219431	0.807869
146310	0.807848
205717	0.807813
441234	0.807785
137362	0.807761
54621	0.807637
26353	0.807549
94031	0.807487
26100	0.807463
85509	0.80745
3562	0.807398
60680	0.807381
64241	0.807336
9753	0.807314
90627	0.807233
131578	0.80722
85016	0.807216
57459	0.807077
5624	0.80706
492303	0.806959
151050	0.806906
4685	0.806841
390075	0.806793
1444	0.806698
26235	0.806697
219436	0.806644
56130	0.806629
347088	0.806629
4160	0.806621
2658	0.806595
10846	0.806559
150297	0.806485
7311	0.806437
138799	0.806419
83935	0.80636
401145	0.806349
93233	0.80634
114625	0.806327
7779	0.80624
343171	0.806013
200523	0.806011
81327	0.806009
10111	0.805899
63974	0.805839
138715	0.805837
341276	0.80583
219527	0.80582
553	0.805785
7221	0.805765
259290	0.805723
4284	0.80572
3547	0.805713
130574	0.805684
79949	0.805628
5957	0.805602
26001	0.805439
8912	0.805426
4975	0.805405
116966	0.805398
222950	0.80531
399967	0.805217
55752	0.805155
80831	0.805134
5733	0.805037
353145	0.805034
255426	0.805016
283297	0.804834
9949	0.804832
1770	0.804623
94026	0.804582
64864	0.804524
285780	0.804489
50486	0.804468
399	0.804456
219855	0.804447
5407	0.804299
85438	0.804252
403282	0.804208
138724	0.804202
11213	0.8042
85478	0.804116
4982	0.804116
50835	0.804088
2700	0.804084
26548	0.804075
80217	0.803973
64922	0.803954
9294	0.803882
149069	0.80386
552	0.803821
414060	0.80382
4017	0.803803
29991	0.803751
57683	0.803722
55785	0.803721
134111	0.803706
147872	0.803671
375686	0.803664
120776	0.803624
5626	0.803617
390148	0.803612
10864	0.803511
5458	0.80345
390078	0.803437
85439	0.803435
27097	0.803386
5816	0.803359
114898	0.80334
151556	0.803339
200373	0.803329
221002	0.803288
442361	0.803266
1146	0.803261
148362	0.803217
387104	0.803181
85291	0.803047
81472	0.803033
401944	0.803005
7105	0.802909
441818	0.802888
1318	0.802877
283208	0.802864
283677	0.80286
128408	0.802804
83983	0.802758
643338	0.802741
3567	0.80272
388730	0.802689
112611	0.802643
11085	0.802594
57495	0.802525
65982	0.80247
100130691	0.802469
23584	0.802428
390195	0.802423
127247	0.802333
55630	0.80232
390261	0.802286
163051	0.802278
341418	0.802273
50809	0.802269
10747	0.802257
283578	0.802252
399668	0.802216
343172	0.802203
6566	0.802182
414332	0.802129
80070	0.802058
642636	0.801933
266722	0.801923
150786	0.801916
5369	0.801794
148203	0.801767
53841	0.801765
23126	0.801762
2104	0.801703
6524	0.801694
8392	0.801684
647174	0.801642
51176	0.801635
2570	0.801631
158724	0.801622
51378	0.801616
84570	0.801597
196951	0.801579
138307	0.801561
9805	0.801558
152118	0.801477
10057	0.801449
9592	0.801432
2681	0.801431
164153	0.801401
117532	0.801398
27336	0.801387
347404	0.801387
57419	0.801377
441631	0.801314
55586	0.801294
283093	0.801283
9314	0.801271
23209	0.801188
7164	0.801143
643432	0.801094
343702	0.801081
391267	0.801079
22856	0.801073
5663	0.80107
84809	0.801055
6348	0.801016
389898	0.801011
79168	0.801001
11181	0.800988
56914	0.800978
2745	0.800954
26872	0.800881
55083	0.800879
23141	0.800846
79618	0.800838
23767	0.800826
51050	0.800822
4752	0.80082
374786	0.800812
7458	0.80078
389152	0.800759
84654	0.800609
81794	0.800513
57057	0.800507
26108	0.800495
92736	0.800338
5864	0.800303
403239	0.800274
728378	0.800271
4319	0.800232
353323	0.800189
29034	0.800158
11102	0.800152
219858	0.800151
150094	0.800126
140881	0.800086
9759	0.800066
140701	0.800065
998	0.800039
729384	0.800004
171389	0.799972
339674	0.79992
123970	0.799918
3565	0.799911
390038	0.799909
117	0.799868
9001	0.799848
6568	0.799795
50859	0.799788
10276	0.799696
56605	0.799679
161742	0.799658
5979	0.799657
11346	0.799654
55151	0.799611
139378	0.799595
283598	0.799593
151651	0.799557
131377	0.799546
3000	0.799509
138882	0.799491
219493	0.799433
390059	0.799425
642987	0.79942
1645	0.799387
646658	0.799382
155368	0.799355
340267	0.799274
343069	0.799222
150084	0.799132
5142	0.799125
63904	0.7991
79582	0.799089
2862	0.799067
79929	0.799029
51031	0.799012
10308	0.798992
37	0.798936
54827	0.798912
160492	0.798887
282770	0.798885
493860	0.79873
121214	0.798727
112401	0.798682
64762	0.79868
159091	0.798657
390323	0.798652
29798	0.798615
1112	0.798615
93659	0.798534
284383	0.798516
5535	0.798385
114814	0.798342
255403	0.798337
283162	0.798321
1618	0.798313
50937	0.798281
6369	0.798255
59351	0.798234
84623	0.798215
391343	0.798214
112714	0.798204
119467	0.798173
115908	0.798142
8390	0.798115
7161	0.798105
1053	0.798087
8911	0.798025
55539	0.797961
7138	0.797947
54829	0.797942
9651	0.797926
400224	0.797916
6792	0.797868
348487	0.797833
114819	0.797806
8368	0.797712
4224	0.79766
58512	0.797591
123876	0.797581
50840	0.797579
23682	0.797576
146279	0.797557
54856	0.797547
81602	0.797517
7626	0.797508
7478	0.797504
79295	0.797443
127003	0.797423
168433	0.797411
140733	0.797411
64577	0.797399
388762	0.797381
11023	0.797311
64100	0.797293
390594	0.797288
284274	0.797177
8653	0.797123
51168	0.797113
1132	0.797106
84897	0.797078
139067	0.797
54490	0.796986
120400	0.796971
2825	0.796859
56956	0.796855
23186	0.796838
90737	0.796827
143425	0.796814
8433	0.796784
399474	0.796783
646799	0.79678
3798	0.796755
3776	0.796747
7098	0.796727
161176	0.796679
3439	0.796677
64215	0.796661
256006	0.796658
57167	0.79664
344892	0.796592
138803	0.796586
339524	0.796577
391194	0.796558
3274	0.796487
166378	0.796459
1592	0.796457
342510	0.796411
353135	0.796367
56676	0.796364
7566	0.796355
26658	0.796351
5468	0.796348
29855	0.796347
1511	0.796336
53942	0.796269
83481	0.79623
219986	0.796166
727832	0.796134
200197	0.796132
283579	0.796128
392255	0.796126
3553	0.79605
29767	0.796036
6653	0.796029
84699	0.795993
140732	0.795982
11035	0.795972
257358	0.795971
284366	0.79597
51330	0.795934
256297	0.79592
10267	0.795891
10896	0.795885
5949	0.795875
7170	0.795863
57091	0.795854
1129	0.795803
55716	0.795775
373509	0.79574
2689	0.795723
23708	0.79568
64078	0.795664
55801	0.795641
10777	0.795591
51305	0.79559
80267	0.795575
219982	0.795574
27179	0.795572
23078	0.795557
2200	0.795449
90134	0.795444
23170	0.795422
9293	0.795414
100130386	0.795411
3626	0.795359
60528	0.795354
337	0.795353
3737	0.795351
145165	0.795337
27158	0.795335
1846	0.795312
4616	0.795278
255725	0.795264
128368	0.795244
8525	0.795236
9077	0.79523
285954	0.795211
143187	0.795198
778	0.795191
283358	0.795176
132851	0.795163
79883	0.795055
26281	0.795034
1588	0.795017
79310	0.795015
63948	0.795005
495	0.794998
2253	0.794963
9038	0.794932
5796	0.794921
81392	0.794906
2752	0.794904
203859	0.794857
79608	0.794838
150160	0.794787
90693	0.794786
80350	0.794759
140564	0.794747
136259	0.794743
56656	0.79474
7399	0.794722
8784	0.794718
9611	0.794684
10224	0.794671
4087	0.794665
80344	0.794642
8448	0.794611
50832	0.794579
576	0.794536
83942	0.794531
348158	0.794519
22866	0.794504
64582	0.794503
2706	0.794467
27296	0.794406
390892	0.794388
130560	0.79437
7066	0.794363
1414	0.794343
93611	0.794308
400954	0.794233
26049	0.794225
3586	0.794224
1814	0.794079
343406	0.794076
6935	0.794052
9478	0.793981
400569	0.793937
79317	0.793929
390110	0.793926
29797	0.793922
441161	0.793902
341277	0.793892
387273	0.793859
136332	0.793853
219477	0.793852
79953	0.793852
116842	0.793844
7739	0.793834
9497	0.793803
219479	0.793787
643664	0.793779
3801	0.793769
387509	0.79375
192668	0.793704
146556	0.793694
159119	0.793682
245939	0.793672
91754	0.793629
54407	0.793626
84707	0.793625
245912	0.793621
100130742	0.793618
4762	0.793611
122011	0.793607
8929	0.793606
60439	0.793599
26245	0.793582
3440	0.793563
23133	0.793561
10725	0.793557
10584	0.793544
3444	0.793527
389730	0.793514
11221	0.793461
27327	0.793453
219875	0.793452
152195	0.793451
164118	0.793427
8708	0.793342
283392	0.793322
340024	0.793294
55041	0.793272
9671	0.793269
64324	0.793263
84203	0.793156
283189	0.793152
92483	0.793144
221044	0.793116
127495	0.793064
56849	0.793056
339965	0.793051
55239	0.793039
93107	0.792923
3748	0.792915
5449	0.792902
119692	0.792896
25817	0.792874
119695	0.792863
84937	0.792779
53354	0.792742
84189	0.792703
948	0.792668
60401	0.792647
283521	0.792618
347148	0.79261
142686	0.7926
161142	0.792587
58485	0.792576
7040	0.792575
472	0.792552
8823	0.792521
81870	0.792501
27136	0.792465
9132	0.792448
127833	0.79243
94027	0.792427
339403	0.792426
26493	0.792377
8910	0.792358
26664	0.792329
221191	0.792288
283150	0.792256
26219	0.792242
285033	0.792216
3434	0.792207
5455	0.792171
1141	0.792047
758	0.792027
51686	0.79202
26253	0.792016
91151	0.792012
3061	0.79201
2840	0.791973
579	0.791948
55422	0.791913
200008	0.791835
257202	0.791812
219965	0.791804
134526	0.791764
57730	0.79176
160140	0.791723
120793	0.791703
79473	0.791666
8692	0.791657
9177	0.791656
23091	0.7916
349667	0.791589
1288	0.791561
140458	0.791559
119774	0.791555
23250	0.791552
27091	0.791493
167	0.791474
390442	0.791465
317716	0.791444
259282	0.791432
284009	0.791432
392360	0.791427
143496	0.791426
6010	0.79138
158297	0.791347
391013	0.79134
5581	0.791332
9351	0.791291
401993	0.791225
158809	0.791222
728411	0.791206
91584	0.791196
219453	0.791194
9423	0.791164
387264	0.791162
124274	0.79116
56911	0.791149
400927	0.791149
5196	0.791135
4502	0.79113
1101	0.791073
28	0.791063
79345	0.791037
6285	0.791017
390212	0.790997
2994	0.790975
63977	0.79096
389762	0.790933
881	0.790922
122046	0.790921
390162	0.790914
170692	0.790881
390072	0.790874
15	0.790864
22877	0.790835
2917	0.790825
27340	0.790824
390999	0.790808
30811	0.790796
340359	0.790782
168975	0.790765
4810	0.790734
150681	0.790732
79864	0.790694
441476	0.790686
338699	0.790653
5146	0.790645
6906	0.79059
11081	0.790587
392391	0.790584
403253	0.790568
285877	0.790524
401563	0.790524
255193	0.790519
441272	0.790518
574028	0.790513
2874	0.790501
157869	0.790486
8973	0.790465
25994	0.790464
201283	0.790427
390058	0.790424
22837	0.790367
26211	0.790362
400757	0.790356
11186	0.790329
84084	0.790307
26740	0.790277
85508	0.790272
8431	0.790269
119679	0.790262
153020	0.790258
4326	0.790244
23387	0.790215
23430	0.79019
338674	0.790169
255119	0.790169
2252	0.790167
8671	0.790162
390616	0.790151
339345	0.790143
147945	0.790118
93978	0.790092
113835	0.790061
55286	0.790027
55720	0.790009
30061	0.789972
5075	0.789969
200931	0.789946
2864	0.789945
64396	0.789935
390445	0.789934
84700	0.78993
389072	0.789908
81609	0.789846
200726	0.789843
353219	0.789842
8590	0.78983
9941	0.789785
116986	0.789746
7151	0.789683
130340	0.789643
7592	0.789608
10517	0.789605
57818	0.789586
219699	0.789581
54514	0.789569
23333	0.789566
123346	0.789541
63946	0.789522
9687	0.789519
64591	0.789508
90665	0.789506
2903	0.789464
54877	0.789459
283446	0.789444
90485	0.789437
441864	0.789416
392617	0.789406
8434	0.789406
390155	0.789372
388336	0.789365
2815	0.789327
326340	0.789325
29124	0.78932
767	0.789247
5994	0.78918
51333	0.789175
390036	0.789151
339240	0.789148
2645	0.789108
196541	0.789043
29119	0.789041
10349	0.788979
127391	0.788971
11337	0.788949
138429	0.788934
54896	0.78892
860	0.788914
202243	0.788895
112479	0.788894
114821	0.78888
6701	0.788877
339	0.78887
342908	0.78881
5016	0.7888
642946	0.788799
2741	0.788782
130075	0.788751
5132	0.788745
7757	0.788727
115560	0.788705
148979	0.788704
146853	0.788691
53	0.788647
343035	0.788639
84060	0.7886
5806	0.788591
341359	0.788552
100129726	0.788543
259286	0.788542
6349	0.788541
162083	0.788527
57716	0.788517
2857	0.78848
11236	0.788471
1630	0.788461
388199	0.788454
1958	0.78845
127124	0.788445
57186	0.788441
4773	0.78841
4058	0.788387
153642	0.788372
127066	0.788338
127385	0.788328
139212	0.788324
84197	0.788306
2561	0.788298
84639	0.788262
256227	0.788256
4524	0.788229
5969	0.788193
390259	0.788168
487	0.788157
168455	0.788156
9583	0.788141
144448	0.788132
84747	0.788123
8484	0.788089
4913	0.788088
26287	0.78807
8689	0.788066
266629	0.788047
284367	0.788028
3744	0.788011
147429	0.787995
643226	0.787977
57585	0.787971
9372	0.787965
55178	0.787879
10556	0.787851
245911	0.787834
58510	0.787786
284433	0.787781
9821	0.787757
4879	0.787753
54715	0.787689
10142	0.787685
26762	0.787684
642623	0.787682
81033	0.787652
30832	0.787623
59335	0.787618
285955	0.787605
57575	0.787595
10878	0.787586
81168	0.787575
440184	0.787563
646480	0.787542
282966	0.787537
84153	0.787534
2697	0.787519
225689	0.787488
51146	0.787472
65250	0.787471
196051	0.787437
387640	0.787429
401135	0.787382
203062	0.787379
9271	0.787371
56479	0.787367
158506	0.787346
320	0.787312
202151	0.787301
392399	0.787265
10739	0.787238
59067	0.787208
347741	0.787199
139422	0.787197
127665	0.787176
5309	0.787161
10692	0.787157
1850	0.787136
6861	0.787134
271	0.787123
55589	0.787099
57578	0.78709
26339	0.787047
119687	0.787029
5141	0.786913
89927	0.786849
346606	0.786835
6911	0.786832
57583	0.786826
54089	0.786825
11037	0.786793
388595	0.786785
10117	0.786769
219429	0.786755
4222	0.786752
145270	0.786734
80262	0.786732
84076	0.786686
79136	0.786681
145497	0.786678
2837	0.786641
81341	0.786631
84284	0.786614
10665	0.786613
729540	0.786612
10445	0.786612
219469	0.786609
4184	0.7866
143471	0.78659
89953	0.786563
2692	0.786558
6232	0.786538
388722	0.78653
55532	0.786525
120787	0.786523
285601	0.786511
258	0.786499
122740	0.786499
339500	0.786498
2854	0.786492
115572	0.78645
9340	0.786445
494119	0.786427
27098	0.786409
117854	0.786409
1395	0.786402
9877	0.786396
388428	0.78638
440051	0.786373
503834	0.786358
100130238	0.786335
150165	0.786327
3568	0.786325
5567	0.786311
157	0.786311
2820	0.78631
50700	0.786274
51652	0.786272
7177	0.786268
83853	0.786259
79574	0.78622
9120	0.786197
9771	0.786183
8369	0.786177
374739	0.786175
81282	0.786134
6550	0.786128
317719	0.786107
284369	0.786107
1995	0.786092
284486	0.786072
10309	0.786063
27173	0.786058
401994	0.786052
353144	0.785992
340069	0.785986
8839	0.785978
401898	0.785959
6013	0.785956
9369	0.785907
80834	0.785896
80099	0.785896
387763	0.785862
5741	0.785832
922	0.785799
283507	0.785788
4159	0.785759
2669	0.785746
80761	0.785727
3442	0.785677
283471	0.785653
8748	0.785647
6910	0.785642
90827	0.785642
7733	0.785629
128497	0.785621
147948	0.785614
148266	0.785604
6331	0.785602
345062	0.785594
10921	0.785587
147407	0.785574
256710	0.785542
2740	0.785535
8038	0.785535
54768	0.785514
10570	0.785499
4683	0.785494
391107	0.785492
283933	0.785486
80790	0.785463
80014	0.78546
8331	0.785454
55237	0.785454
51661	0.785446
1473	0.785434
286128	0.785434
84465	0.785409
55534	0.785406
26595	0.785389
978	0.785373
4994	0.785297
57538	0.785244
136853	0.785234
7008	0.785207
51132	0.785196
10002	0.785148
4991	0.785101
9810	0.785036
8013	0.78503
122742	0.785029
83998	0.785024
254158	0.785
161829	0.785
7652	0.784999
286554	0.784998
64816	0.784992
151449	0.784983
219557	0.784945
4985	0.784942
219464	0.784903
653188	0.784895
1581	0.784876
29063	0.784863
3802	0.784839
6656	0.784836
55803	0.784831
340075	0.784823
359787	0.784818
81693	0.784812
5897	0.784803
337880	0.784785
84752	0.784781
162	0.784772
221416	0.784733
340811	0.784727
10468	0.78471
6514	0.784706
123624	0.784628
10526	0.784623
3196	0.784614
389090	0.784608
9831	0.784602
204851	0.784594
337879	0.784576
4599	0.784568
10769	0.78456
126206	0.784558
10798	0.784532
79834	0.784506
51334	0.784485
390157	0.784476
254958	0.784371
390649	0.784358
266	0.78435
219447	0.78434
374470	0.784335
64147	0.784332
27302	0.784315
84662	0.784305
170690	0.784264
7745	0.784261
390010	0.784253
729993	0.784252
388323	0.784225
643418	0.784222
8639	0.78419
54718	0.784187
1951	0.78416
80207	0.784143
401387	0.784103
3884	0.7841
6299	0.784097
53345	0.784087
84466	0.784074
387254	0.784042
339291	0.784011
64131	0.783995
27197	0.783994
115201	0.783937
390093	0.783917
155	0.783903
347736	0.783895
144715	0.783889
23328	0.783884
440423	0.783875
3578	0.783874
142680	0.783846
120379	0.783818
254783	0.783794
390748	0.783668
27133	0.783666
26692	0.78366
8365	0.783634
23705	0.783632
4842	0.783623
6011	0.783613
55823	0.783608
170589	0.783598
390201	0.783561
151963	0.783515
26257	0.783503
81127	0.78349
1406	0.783437
253430	0.783411
338872	0.783386
387597	0.78338
390231	0.783364
10370	0.783351
51506	0.783306
286365	0.783264
341019	0.78324
440822	0.78319
339302	0.783158
148	0.783139
221092	0.783137
324	0.783119
387804	0.783088
285025	0.783086
374899	0.78308
146850	0.783057
121391	0.783021
79849	0.783017
85481	0.783004
403284	0.782949
127623	0.782933
1294	0.78291
140775	0.782897
26707	0.782897
390245	0.782868
3780	0.782852
55729	0.782839
118856	0.78283
151325	0.782827
5896	0.782759
84075	0.78272
283383	0.78271
390081	0.782696
10394	0.782696
255275	0.782692
1580	0.782677
9413	0.782649
348980	0.782643
128954	0.782629
9951	0.782607
390271	0.782605
2286	0.782597
84667	0.782583
122042	0.782582
27231	0.782515
143244	0.782503
9496	0.782479
9723	0.782477
7874	0.782468
1607	0.782434
100131814	0.782431
399473	0.782419
148109	0.782412
5802	0.782398
126661	0.782397
284422	0.782388
51429	0.782382
441457	0.782336
390327	0.782322
283601	0.782314
338376	0.782281
100287227	0.782271
85293	0.782265
50940	0.782264
128371	0.782223
4795	0.782208
222546	0.78219
341416	0.782179
113444	0.782155
1540	0.782091
387742	0.782071
11343	0.782065
10343	0.782053
4308	0.782044
196385	0.782011
6205	0.781964
9522	0.781958
8387	0.781912
10723	0.781911
3351	0.781876
26246	0.781855
346157	0.781849
2565	0.781838
139170	0.781834
121275	0.781832
79857	0.781825
219417	0.781804
259287	0.781783
55282	0.781744
10594	0.781709
221527	0.781702
727905	0.781675
391211	0.781671
131544	0.78166
1557	0.781636
6439	0.781635
84787	0.781623
643641	0.781622
89872	0.781618
54627	0.781606
392376	0.781596
341152	0.781595
49	0.781573
54848	0.781536
440040	0.781523
2847	0.781515
169966	0.781515
645843	0.78151
337970	0.781507
65012	0.781504
4739	0.781494
23293	0.781487
403277	0.78148
128372	0.781457
55026	0.781454
220107	0.781444
92369	0.781438
284759	0.781438
124739	0.781428
390243	0.781421
6181	0.781419
7290	0.781402
1357	0.781383
170393	0.781344
7691	0.781317
27314	0.781297
347454	0.781288
286207	0.781285
256369	0.781263
221035	0.781256
9086	0.781252
387267	0.781239
84083	0.781216
283011	0.781209
83884	0.781199
80036	0.781163
343169	0.781143
6928	0.781112
5338	0.781111
967	0.781108
79760	0.781102
79290	0.781077
554235	0.781039
2324	0.781036
8711	0.781026
94233	0.781021
134187	0.781015
389799	0.780989
401115	0.780988
2649	0.780981
3948	0.78096
343472	0.780912
157807	0.780894
386675	0.780868
4295	0.780865
977	0.780826
4544	0.780779
160419	0.780772
643923	0.780766
89832	0.780746
26737	0.780745
387082	0.780723
259292	0.780697
136541	0.78068
254879	0.780671
116519	0.780658
90273	0.780643
84103	0.780631
23268	0.780627
56163	0.780621
92565	0.780603
162605	0.780515
1769	0.780445
6231	0.780439
50943	0.780411
259239	0.780409
9482	0.780403
2765	0.780401
64231	0.78038
25992	0.780362
122664	0.780344
23334	0.780323
497049	0.780317
84133	0.780294
128854	0.780286
388372	0.780258
112937	0.78025
6473	0.780229
6582	0.780211
387700	0.780152
390154	0.780103
50833	0.780094
146395	0.780093
122748	0.780062
65123	0.780056
2165	0.780034
259215	0.780032
255926	0.780013
9970	0.780011
414235	0.780002
2895	0.779996
440603	0.779975
8643	0.77994
388591	0.779916
3291	0.779916
1798	0.779916
284697	0.779904
5619	0.779872
84142	0.779859
83873	0.779858
150280	0.779855
619190	0.77985
130502	0.779847
8568	0.779844
6675	0.779812
140873	0.779803
152273	0.779799
162540	0.77978
84618	0.779712
317671	0.779706
5030	0.779682
387990	0.779678
1159	0.779671
283767	0.77967
360023	0.779664
646486	0.779661
388567	0.77966
339906	0.779629
56158	0.779617
2249	0.779608
390598	0.779591
80063	0.779568
170627	0.779548
390037	0.779548
375307	0.779546
3596	0.779544
27039	0.779543
140258	0.77953
8792	0.77953
417	0.779527
23125	0.779523
79228	0.779493
50618	0.779455
23400	0.779454
84168	0.779451
131669	0.779447
219437	0.779407
126299	0.779403
284618	0.779403
81626	0.779394
389549	0.779394
55897	0.77939
204474	0.779357
5068	0.77935
23410	0.779347
50838	0.779343
26539	0.779316
2957	0.779307
80243	0.779305
284835	0.779301
7545	0.779276
7068	0.77924
55249	0.779179
80820	0.77915
474	0.779146
389400	0.779141
117579	0.779014
152789	0.778981
130540	0.778968
55998	0.778966
1589	0.778958
345274	0.778942
150274	0.778942
27283	0.778929
4149	0.77891
9552	0.778863
146057	0.778846
219578	0.778826
7373	0.778822
29953	0.77881
93550	0.77879
83985	0.778771
128367	0.778752
130	0.778744
100288801	0.77873
378805	0.778708
26268	0.778706
59350	0.778701
5145	0.778687
728194	0.778683
119772	0.778647
8529	0.77864
154907	0.778615
114987	0.778554
23168	0.778528
164380	0.77852
162387	0.778517
256148	0.778507
1308	0.778505
28956	0.778492
399706	0.77847
165100	0.778468
83889	0.778464
85477	0.778437
125931	0.778368
79501	0.77836
7544	0.778349
59084	0.778335
1821	0.778329
85452	0.778279
8456	0.778267
30062	0.778265
284382	0.778249
606724	0.778248
346525	0.77821
4355	0.778203
2900	0.778203
339005	0.778201
55545	0.778198
60529	0.778178
5456	0.778176
83715	0.77816
4969	0.778159
448831	0.778148
162514	0.778145
8703	0.778144
387882	0.77814
100125288	0.778119
285525	0.778116
643314	0.778115
1600	0.7781
5872	0.778067
147166	0.778055
3809	0.778054
23541	0.77803
388646	0.778027
10558	0.778022
134	0.778013
54429	0.778008
204801	0.778005
9437	0.777999
51046	0.777988
2301	0.777963
389151	0.777962
314	0.777932
131890	0.777931
22801	0.777896
440400	0.777888
2290	0.777833
645811	0.777827
401265	0.777816
22914	0.777807
7587	0.777806
5470	0.777788
50846	0.777749
56918	0.777711
406	0.777688
341799	0.777653
27324	0.77764
85461	0.777637
200576	0.777543
374860	0.777534
79906	0.777524
139562	0.777509
7305	0.777478
7143	0.777472
219595	0.777456
254827	0.777446
732275	0.777434
401507	0.77742
389333	0.777414
136991	0.777414
114609	0.777401
2321	0.777382
162515	0.777375
401399	0.777366
389941	0.777361
149830	0.777346
255877	0.777329
201798	0.777301
1587	0.777295
134288	0.777288
147381	0.777271
196477	0.777261
6927	0.777253
340665	0.777237
80335	0.777235
340260	0.777233
158833	0.777199
91181	0.777187
54752	0.77718
430	0.777178
9636	0.777174
27287	0.777166
284359	0.777155
202559	0.777141
285735	0.77713
93164	0.777122
23032	0.777111
55554	0.777093
338599	0.777072
50616	0.777065
7404	0.777062
8346	0.777059
388939	0.777055
1418	0.777047
253012	0.777039
340745	0.77703
570	0.777024
80133	0.777024
8347	0.777022
84766	0.777009
23252	0.776998
2906	0.776995
494118	0.776966
285888	0.776965
7287	0.77696
91010	0.776957
124538	0.77695
6161	0.776946
11060	0.776945
26090	0.776937
23538	0.776917
341676	0.776903
283985	0.776897
65061	0.776885
54620	0.776861
9066	0.776831
390326	0.776826
123775	0.776783
390	0.77678
9737	0.776769
442194	0.776765
440307	0.776755
57589	0.776752
785	0.776727
8863	0.776712
1	0.776706
814	0.776693
3006	0.776686
53336	0.776677
57710	0.776677
10861	0.776675
23589	0.776655
390061	0.776642
4158	0.776602
503497	0.776576
119	0.776552
729515	0.77654
4958	0.776539
168090	0.776502
445328	0.776486
57554	0.776474
4115	0.77647
6310	0.776428
196968	0.776427
283461	0.776422
4077	0.776404
344387	0.776404
26531	0.776395
2894	0.776389
1852	0.776384
7274	0.776372
391190	0.776354
79668	0.776327
[truncated: 3,002 more rows]
