# Supplementary material for: Identifying prognostic subgroups of luminal-A breast cancer using deep autoencoders and gene expressions
Source: PLoS Comput Biol. 2023 May 30;19(5):e1011197. doi: 10.1371/journal.pcbi.1011197 (PMC10256220; doi:10.1371/journal.pcbi.1011197)
Supplement: S2 Table — (XLSX) [file pcbi.1011197.s004.xlsx]

## Sheet: Sheet1
S2 Table. The mean squared error(MSE) according to the size of hidden layers
		16		32		64		128		256		512		1024		2048
training set		0.02		0.019		0.017		0.014		0.012		0.009		0.005		0.004
validation set		0.075		0.074		0.074		0.072		0.073		0.073		0.076		0.078
* training set: the METABRIC dataset
* validation set: the TCGA dataset
