# Supplementary material for: Identifying prognostic subgroups of luminal-A breast cancer using deep autoencoders and gene expressions
Source: PLoS Comput Biol. 2023 May 30;19(5):e1011197. doi: 10.1371/journal.pcbi.1011197 (PMC10256220; doi:10.1371/journal.pcbi.1011197)
Supplement: S3 Table — (XLSX) [file pcbi.1011197.s005.xlsx]

## Sheet: Sheet1
S3 Table. The p-value of pairwise log-rank test according to the number of clusters (64-dimensional latent features)
1. The number of clusters=2
		cluster1 (BPS-LumA)		cluster2 (WPS-LumA)
cluster1 (BPS-LumA)				5.82e-05
cluster2 (WPS-LumA)
2. The number of clusters=3
		cluster1		cluster2		cluster3
cluster1 (n=182)		*		0.04		0.204
cluster2 (n=380)				*		0.64
cluster3 (n=117)						*
3. The number of clusters=4
		cluster1		cluster2		cluster3		cluster4
cluster1 (n=114)		*		0.77		0.009		0.023
cluster2 (n=66)				*		0.109		0.196
cluster3 (n=296)						*		0.618
cluster4 (n=203)								*
4. The number of clusters=5
		cluster1		cluster2		cluster3		cluster4		cluster5
cluster1 (n=170)		*		0.017		0.184		0.16		0.51
cluster2 (n=239)				*		0.012		0.000521		0.151
cluster3 (n=40)						*		0.683		0.107
cluster4 (n=107)								*		0.064
cluster5 (n=122)										*
