# Supplementary material for: Identifying prognostic subgroups of luminal-A breast cancer using deep autoencoders and gene expressions
Source: PLoS Comput Biol. 2023 May 30;19(5):e1011197. doi: 10.1371/journal.pcbi.1011197 (PMC10256220; doi:10.1371/journal.pcbi.1011197)
Supplement: S4 Table — (XLSX) [file pcbi.1011197.s006.xlsx]

## Sheet: Sheet1
S4 Table. The subgroup of 679 luminal-A breast cancer samples in the METABRIC dataset.
sample	subgroup
MB-0306	BPS_LumA
MB-4825	WPS-LumA
MB-5048	WPS-LumA
MB-4599	WPS-LumA
MB-0263	BPS_LumA
MB-3378	BPS_LumA
MB-5182	WPS-LumA
MB-5425	WPS-LumA
MB-2999	BPS_LumA
MB-4855	WPS-LumA
MB-0239	BPS_LumA
MB-0559	BPS_LumA
MB-5489	WPS-LumA
MB-0587	BPS_LumA
MB-4869	WPS-LumA
MB-0224	BPS_LumA
MB-6018	WPS-LumA
MB-6167	BPS_LumA
MB-4845	WPS-LumA
MB-6214	WPS-LumA
MB-3850	BPS_LumA
MB-2848	BPS_LumA
MB-0236	BPS_LumA
MB-2916	BPS_LumA
MB-0605	BPS_LumA
MB-2779	BPS_LumA
MB-0231	BPS_LumA
MB-4721	WPS-LumA
MB-4779	WPS-LumA
MB-5279	WPS-LumA
MB-0202	BPS_LumA
MB-4293	WPS-LumA
MB-0122	BPS_LumA
MB-0431	BPS_LumA
MB-0599	BPS_LumA
MB-4329	WPS-LumA
MB-2721	WPS-LumA
MB-7107	BPS_LumA
MB-6051	WPS-LumA
MB-0114	WPS-LumA
MB-5492	WPS-LumA
MB-2610	BPS_LumA
MB-7040	BPS_LumA
MB-4709	WPS-LumA
MB-7118	BPS_LumA
MB-4870	WPS-LumA
MB-4529	WPS-LumA
MB-5186	WPS-LumA
MB-6212	BPS_LumA
MB-4986	WPS-LumA
MB-2966	BPS_LumA
MB-0486	BPS_LumA
MB-4033	WPS-LumA
MB-5499	BPS_LumA
MB-4120	WPS-LumA
MB-0404	BPS_LumA
MB-3854	WPS-LumA
MB-0364	BPS_LumA
MB-5088	WPS-LumA
MB-7034	BPS_LumA
MB-5310	WPS-LumA
MB-3711	BPS_LumA
MB-0654	BPS_LumA
MB-5444	WPS-LumA
MB-3548	BPS_LumA
MB-5495	WPS-LumA
MB-6200	WPS-LumA
MB-2944	BPS_LumA
MB-4011	WPS-LumA
MB-6185	WPS-LumA
MB-0256	BPS_LumA
MB-4655	WPS-LumA
MB-5015	WPS-LumA
MB-0133	BPS_LumA
MB-7276	WPS-LumA
MB-5227	WPS-LumA
MB-7235	WPS-LumA
MB-5224	WPS-LumA
MB-5626	WPS-LumA
MB-0394	BPS_LumA
MB-0126	BPS_LumA
MB-5520	BPS_LumA
MB-4806	BPS_LumA
MB-0359	BPS_LumA
MB-5043	WPS-LumA
MB-0512	BPS_LumA
MB-0162	BPS_LumA
MB-2947	BPS_LumA
MB-6225	BPS_LumA
MB-5119	WPS-LumA
MB-0600	BPS_LumA
MB-3064	BPS_LumA
MB-4313	WPS-LumA
MB-4212	WPS-LumA
MB-3365	BPS_LumA
MB-4292	WPS-LumA
MB-2797	BPS_LumA
MB-2819	BPS_LumA
MB-6263	WPS-LumA
MB-0382	BPS_LumA
MB-5221	WPS-LumA
MB-4832	WPS-LumA
MB-4968	WPS-LumA
MB-0596	BPS_LumA
MB-0891	BPS_LumA
MB-0583	BPS_LumA
MB-4851	WPS-LumA
MB-0002	BPS_LumA
MB-4357	WPS-LumA
MB-4616	WPS-LumA
MB-7091	BPS_LumA
MB-3748	BPS_LumA
MB-0574	WPS-LumA
MB-5098	WPS-LumA
MB-0649	BPS_LumA
MB-5514	WPS-LumA
MB-3439	BPS_LumA
MB-0614	BPS_LumA
MB-3102	BPS_LumA
MB-5143	WPS-LumA
MB-5563	WPS-LumA
MB-6024	WPS-LumA
MB-4682	WPS-LumA
MB-0507	BPS_LumA
MB-2513	BPS_LumA
MB-5045	WPS-LumA
MB-4672	WPS-LumA
MB-6232	BPS_LumA
MB-7123	BPS_LumA
MB-5179	WPS-LumA
MB-3298	BPS_LumA
MB-5130	WPS-LumA
MB-7219	BPS_LumA
MB-5197	WPS-LumA
MB-4961	WPS-LumA
MB-4992	WPS-LumA
MB-0411	BPS_LumA
MB-5361	WPS-LumA
MB-7185	BPS_LumA
MB-5300	WPS-LumA
MB-3049	BPS_LumA
MB-0180	BPS_LumA
MB-5484	WPS-LumA
MB-7013	BPS_LumA
MB-0273	BPS_LumA
MB-0904	BPS_LumA
MB-5455	WPS-LumA
MB-6001	WPS-LumA
MB-4950	WPS-LumA
MB-0324	BPS_LumA
MB-4390	WPS-LumA
MB-2790	BPS_LumA
MB-4607	WPS-LumA
MB-5642	WPS-LumA
MB-5253	WPS-LumA
MB-5383	WPS-LumA
MB-5410	WPS-LumA
MB-0248	BPS_LumA
MB-4764	WPS-LumA
MB-0422	BPS_LumA
MB-5086	WPS-LumA
MB-5290	WPS-LumA
MB-7093	BPS_LumA
MB-0397	BPS_LumA
MB-0036	BPS_LumA
MB-4977	WPS-LumA
MB-6097	WPS-LumA
MB-0503	BPS_LumA
MB-5478	BPS_LumA
MB-5191	WPS-LumA
MB-5118	BPS_LumA
MB-4722	WPS-LumA
MB-0341	BPS_LumA
MB-5365	WPS-LumA
MB-0227	BPS_LumA
MB-0466	BPS_LumA
MB-4785	WPS-LumA
MB-4666	WPS-LumA
MB-7029	BPS_LumA
MB-5334	WPS-LumA
MB-0257	BPS_LumA
MB-3037	BPS_LumA
MB-3871	BPS_LumA
MB-4976	WPS-LumA
MB-7254	BPS_LumA
MB-6181	WPS-LumA
MB-7060	WPS-LumA
MB-5018	BPS_LumA
MB-5066	WPS-LumA
MB-0491	BPS_LumA
MB-0580	BPS_LumA
MB-7128	BPS_LumA
MB-0142	BPS_LumA
MB-4322	WPS-LumA
MB-0642	BPS_LumA
MB-7077	BPS_LumA
MB-0603	BPS_LumA
MB-3228	BPS_LumA
MB-0233	BPS_LumA
MB-4421	WPS-LumA
MB-4627	WPS-LumA
MB-4708	WPS-LumA
MB-7006	BPS_LumA
MB-5543	WPS-LumA
MB-5591	WPS-LumA
MB-0199	BPS_LumA
MB-3171	BPS_LumA
MB-5134	WPS-LumA
MB-5079	WPS-LumA
MB-4969	WPS-LumA
MB-3088	WPS-LumA
MB-5092	BPS_LumA
MB-4140	WPS-LumA
MB-0295	BPS_LumA
MB-0505	BPS_LumA
MB-4790	WPS-LumA
MB-3344	BPS_LumA
MB-4698	WPS-LumA
MB-4967	WPS-LumA
MB-5358	WPS-LumA
MB-5428	WPS-LumA
MB-4906	WPS-LumA
MB-0235	BPS_LumA
MB-6283	BPS_LumA
MB-4933	WPS-LumA
MB-4234	WPS-LumA
MB-7218	BPS_LumA
MB-6030	WPS-LumA
MB-0427	BPS_LumA
MB-7249	BPS_LumA
MB-4849	WPS-LumA
MB-5195	WPS-LumA
MB-7280	BPS_LumA
MB-0258	BPS_LumA
MB-6021	WPS-LumA
MB-0377	BPS_LumA
MB-6071	BPS_LumA
MB-5281	WPS-LumA
MB-6108	BPS_LumA
MB-5264	WPS-LumA
MB-2820	BPS_LumA
MB-3002	BPS_LumA
MB-4333	WPS-LumA
MB-0226	BPS_LumA
MB-4442	WPS-LumA
MB-0419	BPS_LumA
MB-5589	WPS-LumA
MB-0124	BPS_LumA
MB-5384	WPS-LumA
MB-4705	WPS-LumA
MB-4593	WPS-LumA
MB-3021	BPS_LumA
MB-0068	BPS_LumA
MB-0621	BPS_LumA
MB-5196	WPS-LumA
MB-0147	WPS-LumA
MB-2770	BPS_LumA
MB-5599	WPS-LumA
MB-0308	BPS_LumA
MB-4670	WPS-LumA
MB-0322	BPS_LumA
MB-5305	WPS-LumA
MB-5550	WPS-LumA
MB-4701	WPS-LumA
MB-5583	WPS-LumA
MB-3510	BPS_LumA
MB-0138	BPS_LumA
MB-0366	BPS_LumA
MB-4342	WPS-LumA
MB-4762	WPS-LumA
MB-7004	BPS_LumA
MB-7137	BPS_LumA
MB-2863	BPS_LumA
MB-5331	WPS-LumA
MB-5404	WPS-LumA
MB-0528	BPS_LumA
MB-2838	BPS_LumA
MB-6118	WPS-LumA
MB-3005	BPS_LumA
MB-5306	WPS-LumA
MB-5601	BPS_LumA
MB-7170	BPS_LumA
MB-0553	WPS-LumA
MB-4557	WPS-LumA
MB-0097	BPS_LumA
MB-4710	WPS-LumA
MB-4805	WPS-LumA
MB-0143	BPS_LumA
MB-4820	BPS_LumA
MB-5053	WPS-LumA
MB-5206	WPS-LumA
MB-4878	WPS-LumA
MB-3121	BPS_LumA
MB-6065	WPS-LumA
MB-5360	WPS-LumA
MB-2747	BPS_LumA
MB-7230	BPS_LumA
MB-5270	WPS-LumA
MB-5473	WPS-LumA
MB-7076	BPS_LumA
MB-4681	WPS-LumA
MB-2745	BPS_LumA
MB-5571	WPS-LumA
MB-2971	BPS_LumA
MB-2749	BPS_LumA
MB-0348	BPS_LumA
MB-6149	WPS-LumA
MB-0121	BPS_LumA
MB-2536	BPS_LumA
MB-0445	BPS_LumA
MB-0571	BPS_LumA
MB-4883	BPS_LumA
MB-4899	WPS-LumA
MB-4687	WPS-LumA
MB-5395	WPS-LumA
MB-6229	BPS_LumA
MB-0320	BPS_LumA
MB-0321	BPS_LumA
MB-4867	WPS-LumA
MB-7001	BPS_LumA
MB-0177	BPS_LumA
MB-2843	BPS_LumA
MB-5433	WPS-LumA
MB-4000	WPS-LumA
MB-7293	BPS_LumA
MB-5401	WPS-LumA
MB-6190	BPS_LumA
MB-2564	BPS_LumA
MB-7080	BPS_LumA
MB-0131	BPS_LumA
MB-4872	WPS-LumA
MB-0535	BPS_LumA
MB-5184	BPS_LumA
MB-4634	WPS-LumA
MB-0309	BPS_LumA
MB-7278	BPS_LumA
MB-2851	BPS_LumA
MB-0529	BPS_LumA
MB-5105	WPS-LumA
MB-5193	WPS-LumA
MB-2752	BPS_LumA
MB-0517	BPS_LumA
MB-3341	BPS_LumA
MB-5603	WPS-LumA
MB-5035	WPS-LumA
MB-6286	WPS-LumA
MB-2801	BPS_LumA
MB-4858	WPS-LumA
MB-0184	BPS_LumA
MB-7243	WPS-LumA
MB-5064	WPS-LumA
MB-0117	WPS-LumA
MB-2990	BPS_LumA
MB-6083	WPS-LumA
MB-0631	BPS_LumA
MB-7062	BPS_LumA
MB-7106	BPS_LumA
MB-2996	BPS_LumA
MB-0356	BPS_LumA
MB-5293	WPS-LumA
MB-5424	WPS-LumA
MB-4283	WPS-LumA
MB-0463	BPS_LumA
MB-7268	WPS-LumA
MB-3167	WPS-LumA
MB-0130	BPS_LumA
MB-0229	BPS_LumA
MB-0245	BPS_LumA
MB-5287	WPS-LumA
MB-0247	BPS_LumA
MB-0207	BPS_LumA
MB-4091	WPS-LumA
MB-2791	BPS_LumA
MB-0046	BPS_LumA
MB-4987	WPS-LumA
MB-6012	WPS-LumA
MB-0490	BPS_LumA
MB-7229	BPS_LumA
MB-0511	BPS_LumA
MB-6273	WPS-LumA
MB-4641	WPS-LumA
MB-4633	WPS-LumA
MB-2951	BPS_LumA
MB-4323	WPS-LumA
MB-6163	WPS-LumA
MB-4250	WPS-LumA
MB-4996	WPS-LumA
MB-4962	WPS-LumA
MB-0165	BPS_LumA
MB-6016	WPS-LumA
MB-3252	BPS_LumA
MB-4564	WPS-LumA
MB-0650	BPS_LumA
MB-0175	BPS_LumA
MB-6029	WPS-LumA
MB-5117	WPS-LumA
MB-5629	WPS-LumA
MB-5412	WPS-LumA
MB-4729	WPS-LumA
MB-4894	WPS-LumA
MB-7124	WPS-LumA
MB-0232	BPS_LumA
MB-2867	BPS_LumA
MB-2970	BPS_LumA
MB-5510	WPS-LumA
MB-6207	BPS_LumA
MB-4959	WPS-LumA
MB-6308	WPS-LumA
MB-5267	WPS-LumA
MB-0112	BPS_LumA
MB-5185	WPS-LumA
MB-0521	BPS_LumA
MB-5152	WPS-LumA
MB-5402	WPS-LumA
MB-6238	WPS-LumA
MB-4310	WPS-LumA
MB-0468	WPS-LumA
MB-5020	WPS-LumA
MB-5388	WPS-LumA
MB-5027	WPS-LumA
MB-0260	BPS_LumA
MB-3035	BPS_LumA
MB-2933	BPS_LumA
MB-0475	BPS_LumA
MB-7096	BPS_LumA
MB-5422	WPS-LumA
MB-6050	WPS-LumA
MB-7244	BPS_LumA
MB-0111	BPS_LumA
MB-3852	BPS_LumA
MB-2960	BPS_LumA
MB-3008	BPS_LumA
MB-4691	WPS-LumA
MB-6253	BPS_LumA
MB-0181	BPS_LumA
MB-0194	BPS_LumA
MB-5251	WPS-LumA
MB-5645	WPS-LumA
MB-5256	WPS-LumA
MB-0379	BPS_LumA
MB-5519	WPS-LumA
MB-6017	WPS-LumA
MB-5230	WPS-LumA
MB-6171	WPS-LumA
MB-4941	WPS-LumA
MB-5579	WPS-LumA
MB-7037	BPS_LumA
MB-0204	BPS_LumA
MB-0541	BPS_LumA
MB-4368	WPS-LumA
MB-0358	BPS_LumA
MB-7161	BPS_LumA
MB-5407	WPS-LumA
MB-2927	BPS_LumA
MB-3104	WPS-LumA
MB-0586	BPS_LumA
MB-3254	BPS_LumA
MB-5122	WPS-LumA
MB-3797	BPS_LumA
MB-3079	WPS-LumA
MB-4719	WPS-LumA
MB-6069	BPS_LumA
MB-6211	WPS-LumA
MB-4771	WPS-LumA
MB-0302	BPS_LumA
MB-4578	WPS-LumA
MB-5567	WPS-LumA
MB-0290	BPS_LumA
MB-3026	BPS_LumA
MB-4860	WPS-LumA
MB-5471	BPS_LumA
MB-6328	WPS-LumA
MB-5614	WPS-LumA
MB-2977	BPS_LumA
MB-7212	WPS-LumA
MB-3403	BPS_LumA
MB-0106	WPS-LumA
MB-7010	BPS_LumA
MB-5635	WPS-LumA
MB-4328	WPS-LumA
MB-4735	WPS-LumA
MB-6218	WPS-LumA
MB-3545	BPS_LumA
MB-4866	WPS-LumA
MB-5204	WPS-LumA
MB-0410	BPS_LumA
MB-4706	WPS-LumA
MB-0172	BPS_LumA
MB-5084	WPS-LumA
MB-5432	WPS-LumA
MB-7063	BPS_LumA
MB-4704	WPS-LumA
MB-4778	WPS-LumA
MB-4730	WPS-LumA
MB-5596	WPS-LumA
MB-5240	WPS-LumA
MB-2750	BPS_LumA
MB-3351	BPS_LumA
MB-6168	BPS_LumA
MB-0454	BPS_LumA
MB-3328	BPS_LumA
MB-7284	BPS_LumA
MB-5268	WPS-LumA
MB-4801	BPS_LumA
MB-0501	BPS_LumA
MB-4749	WPS-LumA
MB-3032	BPS_LumA
MB-5457	BPS_LumA
MB-5324	WPS-LumA
MB-4266	WPS-LumA
MB-7173	BPS_LumA
MB-0353	BPS_LumA
MB-4787	WPS-LumA
MB-3110	WPS-LumA
MB-7168	BPS_LumA
MB-5382	WPS-LumA
MB-4752	WPS-LumA
MB-0632	BPS_LumA
MB-4623	WPS-LumA
MB-4306	WPS-LumA
MB-5201	WPS-LumA
MB-7095	WPS-LumA
MB-0166	BPS_LumA
MB-3033	BPS_LumA
MB-7041	BPS_LumA
MB-0266	BPS_LumA
MB-4173	WPS-LumA
MB-3379	BPS_LumA
MB-2614	BPS_LumA
MB-0480	BPS_LumA
MB-4822	BPS_LumA
MB-5322	WPS-LumA
MB-0504	BPS_LumA
MB-2835	BPS_LumA
MB-4418	WPS-LumA
MB-4692	WPS-LumA
MB-2786	BPS_LumA
MB-5183	WPS-LumA
MB-7231	BPS_LumA
MB-7164	BPS_LumA
MB-2969	BPS_LumA
MB-4827	WPS-LumA
MB-5001	WPS-LumA
MB-5638	WPS-LumA
MB-5647	WPS-LumA
MB-7232	BPS_LumA
MB-5429	WPS-LumA
MB-4230	WPS-LumA
MB-4739	WPS-LumA
MB-7113	BPS_LumA
MB-3781	BPS_LumA
MB-4794	WPS-LumA
MB-0449	BPS_LumA
MB-4675	WPS-LumA
MB-5582	WPS-LumA
MB-0554	BPS_LumA
MB-7217	BPS_LumA
MB-5147	WPS-LumA
MB-0538	BPS_LumA
MB-2725	BPS_LumA
MB-4898	WPS-LumA
MB-0310	BPS_LumA
MB-4843	WPS-LumA
MB-6297	BPS_LumA
MB-4282	WPS-LumA
MB-0666	WPS-LumA
MB-6006	BPS_LumA
MB-4374	WPS-LumA
MB-4661	WPS-LumA
MB-7053	BPS_LumA
MB-5541	WPS-LumA
MB-0413	BPS_LumA
MB-0362	BPS_LumA
MB-5398	BPS_LumA
MB-0497	BPS_LumA
MB-4001	WPS-LumA
MB-6179	WPS-LumA
MB-0301	BPS_LumA
MB-7162	WPS-LumA
MB-2854	BPS_LumA
MB-5068	WPS-LumA
MB-0471	BPS_LumA
MB-3222	BPS_LumA
MB-0451	BPS_LumA
MB-0485	BPS_LumA
MB-3462	BPS_LumA
MB-0317	BPS_LumA
MB-4674	WPS-LumA
MB-4665	WPS-LumA
MB-0315	BPS_LumA
MB-5403	BPS_LumA
MB-7101	BPS_LumA
MB-2994	BPS_LumA
MB-7163	BPS_LumA
MB-0176	BPS_LumA
MB-5532	WPS-LumA
MB-3105	BPS_LumA
MB-4800	WPS-LumA
MB-0624	BPS_LumA
MB-0425	BPS_LumA
MB-0880	BPS_LumA
MB-4965	WPS-LumA
MB-5163	WPS-LumA
MB-4716	WPS-LumA
MB-3412	BPS_LumA
MB-5397	WPS-LumA
MB-3381	BPS_LumA
MB-7032	WPS-LumA
MB-3874	BPS_LumA
MB-0139	BPS_LumA
MB-5369	WPS-LumA
MB-0345	BPS_LumA
MB-2624	BPS_LumA
MB-0575	BPS_LumA
MB-5330	WPS-LumA
MB-6271	WPS-LumA
MB-4882	WPS-LumA
MB-6256	BPS_LumA
MB-6195	BPS_LumA
MB-5597	WPS-LumA
MB-4760	WPS-LumA
MB-2712	BPS_LumA
MB-5490	WPS-LumA
MB-5050	WPS-LumA
MB-7176	BPS_LumA
MB-5451	WPS-LumA
MB-3450	BPS_LumA
MB-0636	BPS_LumA
MB-7195	WPS-LumA
MB-4981	WPS-LumA
MB-6133	WPS-LumA
MB-0386	BPS_LumA
MB-4742	WPS-LumA
MB-5013	WPS-LumA
MB-2840	BPS_LumA
MB-0513	BPS_LumA
MB-0170	BPS_LumA
MB-5554	WPS-LumA
MB-4018	WPS-LumA
MB-0145	BPS_LumA
MB-0223	BPS_LumA
MB-5059	WPS-LumA
MB-5617	BPS_LumA
MB-5189	WPS-LumA
MB-0136	BPS_LumA
MB-5123	WPS-LumA
MB-3430	BPS_LumA
MB-4797	BPS_LumA
MB-0428	BPS_LumA
MB-4853	WPS-LumA
MB-0609	BPS_LumA
MB-7295	BPS_LumA
MB-0607	BPS_LumA
MB-4264	WPS-LumA
MB-5580	WPS-LumA
MB-0203	BPS_LumA
MB-0568	BPS_LumA
MB-5389	WPS-LumA
MB-6124	BPS_LumA
MB-2952	BPS_LumA
MB-2669	BPS_LumA
MB-5472	WPS-LumA
MB-0154	BPS_LumA
MB-2711	BPS_LumA
MB-5074	WPS-LumA
MB-5399	WPS-LumA
MB-5329	WPS-LumA
MB-0661	WPS-LumA
MB-7141	BPS_LumA
MB-5284	WPS-LumA
MB-0899	BPS_LumA
MB-5452	WPS-LumA
MB-7277	BPS_LumA
MB-4686	WPS-LumA
MB-5464	WPS-LumA
MB-5011	WPS-LumA
MB-4999	WPS-LumA
MB-7056	WPS-LumA
MB-5620	BPS_LumA
