# Supplementary material for: Identifying prognostic subgroups of luminal-A breast cancer using deep autoencoders and gene expressions
Source: PLoS Comput Biol. 2023 May 30;19(5):e1011197. doi: 10.1371/journal.pcbi.1011197 (PMC10256220; doi:10.1371/journal.pcbi.1011197)
Supplement: S5 Table — (XLSX) [file pcbi.1011197.s007.xlsx]

## Sheet: Sheet1
S5 Table. The subgroup of 415 luminal-A breast cancer samples in the TCGA dataset.
sample	subgroup
TCGA-A1-A0SD-01	WPS-LumA
TCGA-A1-A0SE-01	WPS-LumA
TCGA-A1-A0SF-01	BPS_LumA
TCGA-A1-A0SH-01	WPS-LumA
TCGA-A1-A0SJ-01	BPS_LumA
TCGA-A1-A0SM-01	WPS-LumA
TCGA-A1-A0SQ-01	BPS_LumA
TCGA-A2-A04N-01	BPS_LumA
TCGA-A2-A04V-01	BPS_LumA
TCGA-A2-A0CK-01	BPS_LumA
TCGA-A2-A0CO-01	WPS-LumA
TCGA-A2-A0CP-01	BPS_LumA
TCGA-A2-A0CQ-01	WPS-LumA
TCGA-A2-A0CR-01	BPS_LumA
TCGA-A2-A0CS-01	BPS_LumA
TCGA-A2-A0CT-01	BPS_LumA
TCGA-A2-A0CU-01	BPS_LumA
TCGA-A2-A0CV-01	BPS_LumA
TCGA-A2-A0D3-01	WPS-LumA
TCGA-A2-A0EM-01	WPS-LumA
TCGA-A2-A0EN-01	BPS_LumA
TCGA-A2-A0EO-01	BPS_LumA
TCGA-A2-A0EP-01	BPS_LumA
TCGA-A2-A0ER-01	BPS_LumA
TCGA-A2-A0ES-01	BPS_LumA
TCGA-A2-A0ET-01	WPS-LumA
TCGA-A2-A0EU-01	BPS_LumA
TCGA-A2-A0EV-01	WPS-LumA
TCGA-A2-A0EW-01	BPS_LumA
TCGA-A2-A0EX-01	BPS_LumA
TCGA-A2-A0SU-01	BPS_LumA
TCGA-A2-A0SY-01	BPS_LumA
TCGA-A2-A0T4-01	BPS_LumA
TCGA-A2-A0T5-01	WPS-LumA
TCGA-A2-A0T6-01	BPS_LumA
TCGA-A2-A0T7-01	WPS-LumA
TCGA-A2-A0YC-01	WPS-LumA
TCGA-A2-A0YD-01	BPS_LumA
TCGA-A2-A0YF-01	BPS_LumA
TCGA-A2-A0YI-01	WPS-LumA
TCGA-A2-A0YL-01	WPS-LumA
TCGA-A2-A1FV-01	BPS_LumA
TCGA-A2-A1FZ-01	WPS-LumA
TCGA-A2-A1G0-01	BPS_LumA
TCGA-A2-A259-01	BPS_LumA
TCGA-A2-A25D-01	BPS_LumA
TCGA-A2-A3KC-01	WPS-LumA
TCGA-A2-A3KD-01	BPS_LumA
TCGA-A2-A4RW-01	WPS-LumA
TCGA-A2-A4S0-01	WPS-LumA
TCGA-A2-A4S2-01	WPS-LumA
TCGA-A7-A0CD-01	WPS-LumA
TCGA-A7-A0CG-01	BPS_LumA
TCGA-A7-A0CH-01	WPS-LumA
TCGA-A7-A0D9-01	WPS-LumA
TCGA-A7-A0DB-01	BPS_LumA
TCGA-A7-A13G-01	WPS-LumA
TCGA-A7-A13H-01	WPS-LumA
TCGA-A7-A26E-01	WPS-LumA
TCGA-A7-A26H-01	WPS-LumA
TCGA-A7-A26J-01	WPS-LumA
TCGA-A7-A3IY-01	BPS_LumA
TCGA-A7-A3IZ-01	WPS-LumA
TCGA-A7-A3J0-01	WPS-LumA
TCGA-A7-A3J1-01	WPS-LumA
TCGA-A7-A3RF-01	BPS_LumA
TCGA-A7-A425-01	WPS-LumA
TCGA-A7-A426-01	WPS-LumA
TCGA-A7-A4SA-01	WPS-LumA
TCGA-A7-A4SB-01	WPS-LumA
TCGA-A7-A5ZW-01	BPS_LumA
TCGA-A7-A5ZX-01	BPS_LumA
TCGA-A8-A06P-01	WPS-LumA
TCGA-A8-A06T-01	WPS-LumA
TCGA-A8-A06U-01	WPS-LumA
TCGA-A8-A06Y-01	WPS-LumA
TCGA-A8-A07B-01	BPS_LumA
TCGA-A8-A07E-01	WPS-LumA
TCGA-A8-A07F-01	WPS-LumA
TCGA-A8-A07G-01	BPS_LumA
TCGA-A8-A07J-01	BPS_LumA
TCGA-A8-A07P-01	BPS_LumA
TCGA-A8-A083-01	WPS-LumA
TCGA-A8-A086-01	BPS_LumA
TCGA-A8-A08O-01	WPS-LumA
TCGA-A8-A08T-01	WPS-LumA
TCGA-A8-A08Z-01	WPS-LumA
TCGA-A8-A090-01	WPS-LumA
TCGA-A8-A091-01	WPS-LumA
TCGA-A8-A093-01	WPS-LumA
TCGA-A8-A097-01	WPS-LumA
TCGA-A8-A099-01	WPS-LumA
TCGA-A8-A09A-01	WPS-LumA
TCGA-A8-A09B-01	WPS-LumA
TCGA-A8-A09D-01	WPS-LumA
TCGA-A8-A09K-01	WPS-LumA
TCGA-A8-A09T-01	BPS_LumA
TCGA-A8-A0A1-01	WPS-LumA
TCGA-A8-A0A2-01	WPS-LumA
TCGA-A8-A0A4-01	WPS-LumA
TCGA-A8-A0A9-01	WPS-LumA
TCGA-A8-A0AD-01	WPS-LumA
TCGA-AC-A23C-01	WPS-LumA
TCGA-AC-A23E-01	WPS-LumA
TCGA-AC-A23G-01	BPS_LumA
TCGA-AC-A2B8-01	WPS-LumA
TCGA-AC-A2FB-01	BPS_LumA
TCGA-AC-A2FE-01	BPS_LumA
TCGA-AC-A2FF-01	BPS_LumA
TCGA-AC-A2FG-01	BPS_LumA
TCGA-AC-A2FM-01	WPS-LumA
TCGA-AC-A2FO-01	BPS_LumA
TCGA-AC-A2QI-01	WPS-LumA
TCGA-AC-A3BB-01	BPS_LumA
TCGA-AC-A3EH-01	WPS-LumA
TCGA-AC-A3HN-01	WPS-LumA
TCGA-AC-A3OD-01	WPS-LumA
TCGA-AC-A3QP-01	BPS_LumA
TCGA-AC-A3TM-01	BPS_LumA
TCGA-AC-A3TN-01	WPS-LumA
TCGA-AC-A3W6-01	WPS-LumA
TCGA-AC-A3W7-01	WPS-LumA
TCGA-AC-A5XS-01	BPS_LumA
TCGA-AC-A62Y-01	BPS_LumA
TCGA-AN-A0AS-01	WPS-LumA
TCGA-AN-A0FK-01	BPS_LumA
TCGA-AN-A0FN-01	BPS_LumA
TCGA-AN-A0FS-01	BPS_LumA
TCGA-AN-A0FT-01	BPS_LumA
TCGA-AN-A0FW-01	BPS_LumA
TCGA-AN-A0FZ-01	WPS-LumA
TCGA-AQ-A04L-01	BPS_LumA
TCGA-AQ-A0Y5-01	BPS_LumA
TCGA-AQ-A1H2-01	WPS-LumA
TCGA-AQ-A1H3-01	WPS-LumA
TCGA-AR-A0U3-01	WPS-LumA
TCGA-AR-A1AK-01	BPS_LumA
TCGA-AR-A1AL-01	WPS-LumA
TCGA-AR-A1AM-01	BPS_LumA
TCGA-AR-A1AN-01	BPS_LumA
TCGA-AR-A1AP-01	WPS-LumA
TCGA-AR-A1AS-01	WPS-LumA
TCGA-AR-A1AU-01	WPS-LumA
TCGA-AR-A1AV-01	WPS-LumA
TCGA-AR-A1AX-01	WPS-LumA
TCGA-AR-A24L-01	WPS-LumA
TCGA-AR-A24M-01	WPS-LumA
TCGA-AR-A24O-01	BPS_LumA
TCGA-AR-A24P-01	WPS-LumA
TCGA-AR-A24T-01	BPS_LumA
TCGA-AR-A2LE-01	WPS-LumA
TCGA-AR-A2LJ-01	BPS_LumA
TCGA-AR-A2LM-01	WPS-LumA
TCGA-AR-A2LN-01	BPS_LumA
TCGA-AR-A2LO-01	WPS-LumA
TCGA-B6-A0I5-01	BPS_LumA
TCGA-B6-A0IA-01	BPS_LumA
TCGA-B6-A0IC-01	WPS-LumA
TCGA-B6-A0IE-01	BPS_LumA
TCGA-B6-A0IG-01	WPS-LumA
TCGA-B6-A0IH-01	WPS-LumA
TCGA-B6-A0IM-01	WPS-LumA
TCGA-B6-A0IO-01	WPS-LumA
TCGA-B6-A0IP-01	WPS-LumA
TCGA-B6-A0RG-01	WPS-LumA
TCGA-B6-A0RI-01	WPS-LumA
TCGA-B6-A0RN-01	BPS_LumA
TCGA-B6-A0RO-01	BPS_LumA
TCGA-B6-A0RP-01	WPS-LumA
TCGA-B6-A0RV-01	BPS_LumA
TCGA-B6-A0WS-01	WPS-LumA
TCGA-B6-A0WT-01	WPS-LumA
TCGA-B6-A0WY-01	WPS-LumA
TCGA-B6-A0WZ-01	WPS-LumA
TCGA-B6-A0X0-01	WPS-LumA
TCGA-B6-A0X4-01	WPS-LumA
TCGA-B6-A0X7-01	WPS-LumA
TCGA-B6-A1KI-01	WPS-LumA
TCGA-B6-A2IU-01	WPS-LumA
TCGA-BH-A0AY-01	BPS_LumA
TCGA-BH-A0AZ-01	BPS_LumA
TCGA-BH-A0B0-01	BPS_LumA
TCGA-BH-A0B4-01	BPS_LumA
TCGA-BH-A0B5-01	WPS-LumA
TCGA-BH-A0B6-01	BPS_LumA
TCGA-BH-A0BA-01	WPS-LumA
TCGA-BH-A0BC-01	BPS_LumA
TCGA-BH-A0BJ-01	BPS_LumA
TCGA-BH-A0BM-01	BPS_LumA
TCGA-BH-A0BO-01	BPS_LumA
TCGA-BH-A0BP-01	WPS-LumA
TCGA-BH-A0BQ-01	BPS_LumA
TCGA-BH-A0BR-01	BPS_LumA
TCGA-BH-A0BS-01	BPS_LumA
TCGA-BH-A0BV-01	WPS-LumA
TCGA-BH-A0C1-01	WPS-LumA
TCGA-BH-A0DE-01	BPS_LumA
TCGA-BH-A0DG-01	WPS-LumA
TCGA-BH-A0DH-01	BPS_LumA
TCGA-BH-A0DI-01	BPS_LumA
TCGA-BH-A0DK-01	BPS_LumA
TCGA-BH-A0DO-01	WPS-LumA
TCGA-BH-A0DP-01	BPS_LumA
TCGA-BH-A0DQ-01	BPS_LumA
TCGA-BH-A0DS-01	BPS_LumA
TCGA-BH-A0DT-01	WPS-LumA
TCGA-BH-A0DV-01	BPS_LumA
TCGA-BH-A0DX-01	WPS-LumA
TCGA-BH-A0DZ-01	BPS_LumA
TCGA-BH-A0E1-01	BPS_LumA
TCGA-BH-A0E2-01	BPS_LumA
TCGA-BH-A0E7-01	WPS-LumA
TCGA-BH-A0E9-01	WPS-LumA
TCGA-BH-A0EA-01	WPS-LumA
TCGA-BH-A0EI-01	WPS-LumA
TCGA-BH-A0GY-01	BPS_LumA
TCGA-BH-A0GZ-01	BPS_LumA
TCGA-BH-A0H3-01	BPS_LumA
TCGA-BH-A0H5-01	BPS_LumA
TCGA-BH-A0H6-01	BPS_LumA
TCGA-BH-A0H7-01	BPS_LumA
TCGA-BH-A0H9-01	WPS-LumA
TCGA-BH-A0HA-01	BPS_LumA
TCGA-BH-A0HB-01	BPS_LumA
TCGA-BH-A0HI-01	BPS_LumA
TCGA-BH-A0HK-01	BPS_LumA
TCGA-BH-A0HO-01	BPS_LumA
TCGA-BH-A0HP-01	BPS_LumA
TCGA-BH-A0HQ-01	WPS-LumA
TCGA-BH-A0HX-01	BPS_LumA
TCGA-BH-A0W4-01	WPS-LumA
TCGA-BH-A0W5-01	WPS-LumA
TCGA-BH-A0W7-01	BPS_LumA
TCGA-BH-A18F-01	BPS_LumA
TCGA-BH-A18H-01	WPS-LumA
TCGA-BH-A18I-01	WPS-LumA
TCGA-BH-A18J-01	WPS-LumA
TCGA-BH-A18M-01	BPS_LumA
TCGA-BH-A18N-01	WPS-LumA
TCGA-BH-A18S-01	BPS_LumA
TCGA-BH-A1EO-01	BPS_LumA
TCGA-BH-A1ES-06	WPS-LumA
TCGA-BH-A1ET-01	WPS-LumA
TCGA-BH-A1EU-01	BPS_LumA
TCGA-BH-A1EW-01	WPS-LumA
TCGA-BH-A1EX-01	WPS-LumA
TCGA-BH-A1EY-01	BPS_LumA
TCGA-BH-A1F5-01	BPS_LumA
TCGA-BH-A1FE-01	BPS_LumA
TCGA-BH-A1FG-01	BPS_LumA
TCGA-BH-A1FH-01	BPS_LumA
TCGA-BH-A1FL-01	WPS-LumA
TCGA-BH-A1FR-01	WPS-LumA
TCGA-BH-A201-01	WPS-LumA
TCGA-BH-A28Q-01	WPS-LumA
TCGA-BH-A42V-01	BPS_LumA
TCGA-C8-A12N-01	BPS_LumA
TCGA-C8-A12O-01	WPS-LumA
TCGA-C8-A12X-01	WPS-LumA
TCGA-C8-A12Y-01	BPS_LumA
TCGA-C8-A132-01	WPS-LumA
TCGA-C8-A133-01	BPS_LumA
TCGA-C8-A1HE-01	WPS-LumA
TCGA-C8-A1HI-01	BPS_LumA
TCGA-C8-A1HO-01	WPS-LumA
TCGA-C8-A26Z-01	WPS-LumA
TCGA-C8-A273-01	BPS_LumA
TCGA-C8-A3M7-01	BPS_LumA
TCGA-D8-A140-01	WPS-LumA
TCGA-D8-A141-01	WPS-LumA
TCGA-D8-A145-01	WPS-LumA
TCGA-D8-A146-01	WPS-LumA
TCGA-D8-A1JB-01	BPS_LumA
TCGA-D8-A1JH-01	WPS-LumA
TCGA-D8-A1JN-01	WPS-LumA
TCGA-D8-A1JP-01	WPS-LumA
TCGA-D8-A1JS-01	BPS_LumA
TCGA-D8-A1JU-01	BPS_LumA
TCGA-D8-A1X8-01	BPS_LumA
TCGA-D8-A1X9-01	WPS-LumA
TCGA-D8-A1XA-01	WPS-LumA
TCGA-D8-A1XB-01	WPS-LumA
TCGA-D8-A1XC-01	WPS-LumA
TCGA-D8-A1XG-01	WPS-LumA
TCGA-D8-A1XM-01	WPS-LumA
TCGA-D8-A1XO-01	WPS-LumA
TCGA-D8-A1XU-01	WPS-LumA
TCGA-D8-A1XV-01	BPS_LumA
TCGA-D8-A1XY-01	WPS-LumA
TCGA-D8-A1Y0-01	BPS_LumA
TCGA-D8-A27E-01	BPS_LumA
TCGA-D8-A27G-01	BPS_LumA
TCGA-D8-A27I-01	BPS_LumA
TCGA-D8-A27K-01	WPS-LumA
TCGA-D8-A27L-01	WPS-LumA
TCGA-D8-A27P-01	WPS-LumA
TCGA-D8-A27T-01	BPS_LumA
TCGA-D8-A27V-01	BPS_LumA
TCGA-D8-A3Z5-01	WPS-LumA
TCGA-D8-A3Z6-01	WPS-LumA
TCGA-D8-A4Z1-01	WPS-LumA
TCGA-E2-A105-01	WPS-LumA
TCGA-E2-A107-01	BPS_LumA
TCGA-E2-A10A-01	WPS-LumA
TCGA-E2-A10B-01	WPS-LumA
TCGA-E2-A10E-01	WPS-LumA
TCGA-E2-A10F-01	WPS-LumA
TCGA-E2-A14Q-01	BPS_LumA
TCGA-E2-A14T-01	WPS-LumA
TCGA-E2-A14U-01	WPS-LumA
TCGA-E2-A14Z-01	BPS_LumA
TCGA-E2-A153-01	BPS_LumA
TCGA-E2-A154-01	WPS-LumA
TCGA-E2-A156-01	WPS-LumA
TCGA-E2-A15C-01	WPS-LumA
TCGA-E2-A15D-01	WPS-LumA
TCGA-E2-A15E-01	WPS-LumA
TCGA-E2-A15F-01	WPS-LumA
TCGA-E2-A15G-01	WPS-LumA
TCGA-E2-A15H-01	WPS-LumA
TCGA-E2-A15I-01	WPS-LumA
TCGA-E2-A15L-01	WPS-LumA
TCGA-E2-A15M-01	BPS_LumA
TCGA-E2-A15O-01	WPS-LumA
TCGA-E2-A15P-01	WPS-LumA
TCGA-E2-A15R-01	WPS-LumA
TCGA-E2-A1B1-01	BPS_LumA
TCGA-E2-A1B4-01	WPS-LumA
TCGA-E2-A1B5-01	BPS_LumA
TCGA-E2-A1BC-01	WPS-LumA
TCGA-E2-A1BD-01	WPS-LumA
TCGA-E2-A1IE-01	WPS-LumA
TCGA-E2-A1IF-01	BPS_LumA
TCGA-E2-A1IG-01	WPS-LumA
TCGA-E2-A1IH-01	BPS_LumA
TCGA-E2-A1IJ-01	BPS_LumA
TCGA-E2-A1IK-01	BPS_LumA
TCGA-E2-A1IL-01	WPS-LumA
TCGA-E2-A1IN-01	BPS_LumA
TCGA-E2-A1IO-01	WPS-LumA
TCGA-E2-A1IU-01	WPS-LumA
TCGA-E2-A1L6-01	WPS-LumA
TCGA-E2-A1L8-01	WPS-LumA
TCGA-E2-A1L9-01	BPS_LumA
TCGA-E2-A1LA-01	BPS_LumA
TCGA-E2-A2P5-01	BPS_LumA
TCGA-E2-A2P6-01	WPS-LumA
TCGA-E2-A3DX-01	WPS-LumA
TCGA-E2-A570-01	BPS_LumA
TCGA-E9-A1N3-01	BPS_LumA
TCGA-E9-A1N4-01	BPS_LumA
TCGA-E9-A1N5-01	WPS-LumA
TCGA-E9-A1NE-01	WPS-LumA
TCGA-E9-A1NG-01	BPS_LumA
TCGA-E9-A1NH-01	WPS-LumA
TCGA-E9-A1QZ-01	BPS_LumA
TCGA-E9-A1R0-01	BPS_LumA
TCGA-E9-A1R2-01	WPS-LumA
TCGA-E9-A1R3-01	BPS_LumA
TCGA-E9-A1R5-01	WPS-LumA
TCGA-E9-A1R6-01	WPS-LumA
TCGA-E9-A1RC-01	WPS-LumA
TCGA-E9-A1RD-01	WPS-LumA
TCGA-E9-A1RF-01	WPS-LumA
TCGA-E9-A1RI-01	BPS_LumA
TCGA-E9-A227-01	BPS_LumA
TCGA-E9-A229-01	WPS-LumA
TCGA-E9-A22B-01	BPS_LumA
TCGA-E9-A245-01	WPS-LumA
TCGA-E9-A247-01	WPS-LumA
TCGA-E9-A24A-01	WPS-LumA
TCGA-E9-A295-01	BPS_LumA
TCGA-E9-A2JT-01	WPS-LumA
TCGA-E9-A3Q9-01	BPS_LumA
TCGA-E9-A3X8-01	BPS_LumA
TCGA-E9-A5UP-01	WPS-LumA
TCGA-EW-A1IW-01	BPS_LumA
TCGA-EW-A1IX-01	BPS_LumA
TCGA-EW-A1J1-01	BPS_LumA
TCGA-EW-A1J2-01	WPS-LumA
TCGA-EW-A1J3-01	WPS-LumA
TCGA-EW-A1P3-01	BPS_LumA
TCGA-EW-A1P5-01	WPS-LumA
TCGA-EW-A1P6-01	WPS-LumA
TCGA-EW-A1PA-01	WPS-LumA
TCGA-EW-A1PD-01	WPS-LumA
TCGA-EW-A1PE-01	WPS-LumA
TCGA-EW-A2FS-01	BPS_LumA
TCGA-EW-A2FV-01	BPS_LumA
TCGA-EW-A3E8-01	WPS-LumA
TCGA-EW-A423-01	WPS-LumA
TCGA-GI-A2C8-01	WPS-LumA
TCGA-GM-A2D9-01	BPS_LumA
TCGA-GM-A2DA-01	BPS_LumA
TCGA-GM-A2DC-01	WPS-LumA
TCGA-GM-A2DI-01	WPS-LumA
TCGA-GM-A2DK-01	BPS_LumA
TCGA-GM-A2DL-01	BPS_LumA
TCGA-GM-A2DM-01	BPS_LumA
TCGA-GM-A2DN-01	BPS_LumA
TCGA-GM-A3NW-01	BPS_LumA
TCGA-GM-A3NY-01	WPS-LumA
TCGA-GM-A3XG-01	BPS_LumA
TCGA-GM-A3XN-01	BPS_LumA
TCGA-GM-A4E0-01	BPS_LumA
TCGA-JL-A3YX-01	BPS_LumA
TCGA-LL-A440-01	BPS_LumA
TCGA-LL-A50Y-01	BPS_LumA
TCGA-LL-A5YL-01	BPS_LumA
TCGA-LL-A5YN-01	BPS_LumA
TCGA-LQ-A4E4-01	WPS-LumA
TCGA-MS-A51U-01	WPS-LumA
TCGA-OL-A66H-01	BPS_LumA
TCGA-OL-A66J-01	BPS_LumA
TCGA-OL-A66K-01	BPS_LumA
