# Supplementary material for: Identifying prognostic subgroups of luminal-A breast cancer using deep autoencoders and gene expressions
Source: PLoS Comput Biol. 2023 May 30;19(5):e1011197. doi: 10.1371/journal.pcbi.1011197 (PMC10256220; doi:10.1371/journal.pcbi.1011197)
Supplement: S6 Table — (XLSX) [file pcbi.1011197.s008.xlsx]

## Sheet: Sheet1
S6 Table. The list of differentially expressed genes between the BPS-LumA and WPS-LumA in the METBRIC dataset
Entrez ID	logFC	AveExpr	t	P.Value	adj.P.Val
23117	-1.24087	0.127124	-23.5276	8.04866e-91	1.38453e-86
92017	-1.24704	0.0941473	-22.3541	4.13175e-84	3.55372e-80
229	-1.26359	0.0538194	-22.0896	1.3224e-82	7.58262e-79
5256	-1.18685	0.163269	-22.0503	2.21188e-82	9.51219e-79
27099	-1.17403	-0.063448	-21.4576	5.05855e-79	1.74034e-75
26173	-1.10364	-0.0785546	-21.22	1.11057e-77	3.18401e-74
84859	-1.20765	0.0235739	-21.1448	2.94904e-77	7.24707e-74
715	1.15709	-0.113952	20.9667	2.96685e-76	6.37946e-73
5605	-1.11141	-0.0948115	-20.6022	3.29611e-74	6.29997e-71
10395	-1.15377	0.262237	-20.5383	7.51689e-74	1.29306e-70
9757	-1.07612	-0.0898795	-20.4384	2.72041e-73	4.25423e-70
4297	-1.16445	0.0609069	-20.3666	6.8538e-73	9.82492e-70
10393	1.0837	-0.130304	19.9594	1.27126e-70	1.68217e-67
27161	-1.04372	-0.32313	-19.8546	4.85186e-70	5.96156e-67
5371	-1.05541	-0.0743573	-19.8324	6.44741e-70	7.39389e-67
114991	-1.07679	0.0212163	-19.7966	1.01752e-69	1.09396e-66
23332	-1.08077	-0.0571728	-19.7582	1.66096e-69	1.6807e-66
4204	-1.13239	-0.0264228	-19.7106	3.04873e-69	2.91357e-66
5725	-1.0419	-0.0515299	-19.6186	9.84379e-69	8.91226e-66
10299	-1.12561	0.0692745	-19.5702	1.82071e-68	1.566e-65
1359	1.16791	0.168797	19.4179	1.26127e-67	1.03316e-64
9923	-1.1389	0.183634	-19.409	1.41283e-67	1.1047e-64
26269	1.03619	0.16465	19.272	8.0153e-67	5.99475e-64
27327	-1.18072	0.274182	-19.1889	2.29525e-66	1.64512e-63
440352	-1.10394	0.0610281	-19.1726	2.81901e-66	1.9397e-63
6650	-1.07902	-0.0897784	-19.1518	3.66899e-66	2.42746e-63
7317	-1.03234	0.0163517	-18.9895	2.84707e-65	1.8139e-62
10668	0.983056	0.221434	18.891	9.83617e-65	6.04292e-62
121274	-1.091	0.0605514	-18.8795	1.13634e-64	6.74043e-62
6144	1.14557	-0.0166336	18.87	1.2816e-64	7.34867e-62
7707	-1.11659	0.141263	-18.8411	1.84264e-64	1.02249e-61
27245	-1.07135	0.0154909	-18.7042	1.02773e-63	5.52472e-61
54951	1.07833	-0.0528876	18.4449	2.63693e-62	1.37456e-59
51263	1.01273	-0.203632	18.396	4.85809e-62	2.45791e-59
23396	-1.01889	0.140046	-18.2914	1.78784e-61	8.78697e-59
2857	1.07753	0.0355084	18.2889	1.84321e-61	8.80748e-59
4144	-1.06009	0.10347	-18.2371	3.51193e-61	1.61105e-58
23309	-1.07117	0.101047	-18.236	3.55888e-61	1.61105e-58
91050	-1.08997	0.232448	-18.2203	4.32705e-61	1.90856e-58
2767	-1.01383	0.113458	-18.0731	2.69015e-60	1.1569e-57
1762	-1.03819	0.0265334	-18.0613	3.11253e-60	1.3059e-57
9344	-1.00564	0.218768	-18.0509	3.54343e-60	1.45129e-57
285464	-0.944807	0.410738	-18.0341	4.36327e-60	1.74551e-57
4820	-1.00864	0.275315	-18.0307	4.54802e-60	1.77807e-57
2011	-1.07205	-0.119075	-18.0236	4.96694e-60	1.8987e-57
64324	-1.1124	0.0920785	-17.9958	7.00941e-60	2.62121e-57
6392	1.06513	-0.0093947	17.9264	1.65236e-59	6.04765e-57
51170	1.0223	-0.0318847	17.9187	1.81914e-59	6.51936e-57
51501	0.995966	-0.0891579	17.825	5.77952e-59	2.02896e-56
4967	-1.0901	-0.179148	-17.8163	6.4311e-59	2.21255e-56
23524	-1.02552	0.355608	-17.7476	1.50048e-58	5.06104e-56
3075	1.05796	0.00457806	17.7198	2.11238e-58	6.98792e-56
148534	1.04831	0.0298287	17.6822	3.3547e-58	1.08882e-55
55860	0.965775	0.0993389	17.6699	3.90096e-58	1.24267e-55
55719	-0.965733	0.192107	-17.6439	5.3686e-58	1.6791e-55
58508	-1.06701	-0.0376607	-17.5042	2.97846e-57	9.14919e-55
7458	1.08068	-0.0345795	17.4832	3.85014e-57	1.16193e-54
51138	0.947938	0.127451	17.4556	5.3996e-57	1.60145e-54
8446	1.03751	-0.00963594	17.2962	3.78264e-56	1.10286e-53
10558	1.06442	-0.0110579	17.2788	4.67281e-56	1.3397e-53
57461	1.02753	-0.0877991	17.2686	5.29719e-56	1.49381e-53
27252	1.02485	0.0589604	17.2562	6.15809e-56	1.70857e-53
2350	0.988386	-0.178039	17.2467	6.91128e-56	1.88711e-53
1639	-1.05978	0.128028	-17.2449	7.06177e-56	1.89807e-53
11273	-1.06428	-0.0761421	-17.2434	7.19655e-56	1.90454e-53
285381	0.906839	-0.314069	17.2327	8.19224e-56	2.1352e-53
57724	-0.97996	-0.0218327	-17.2259	8.90402e-56	2.28607e-53
9364	1.00649	0.0441247	17.2046	1.15412e-55	2.91959e-53
5230	0.953304	-0.285008	17.1799	1.55834e-55	3.88501e-53
9403	0.995232	0.0368183	17.1459	2.35468e-55	5.78645e-53
11010	0.966025	-0.203962	17.1281	2.92249e-55	7.08066e-53
28986	1.07436	-0.058028	17.1038	3.92638e-55	9.38078e-53
27148	-0.876289	0.380049	-17.1012	4.04998e-55	9.54352e-53
5442	-1.01411	0.0501138	-17.0821	5.11095e-55	1.18809e-52
10094	1.0031	-0.091275	17.0351	9.02798e-55	2.07066e-52
10539	0.927412	-0.219286	16.9747	1.87583e-54	4.24579e-52
151613	-0.963618	0.324472	-16.9305	3.2027e-54	7.15491e-52
4520	-0.969393	-0.01607	-16.9151	3.85355e-54	8.49856e-52
6996	-0.994203	-0.201564	-16.8981	4.7318e-54	1.02748e-51
8813	0.931264	-0.19038	16.8973	4.77844e-54	1.02748e-51
7629	-0.991611	0.13927	-16.8795	5.92896e-54	1.25913e-51
5310	-1.01434	0.219671	-16.8476	8.70385e-54	1.8259e-51
28964	-0.903127	-0.19032	-16.8371	9.87938e-54	2.04753e-51
9698	-0.904012	0.216315	-16.8258	1.13211e-53	2.3184e-51
4782	-0.9027	0.265449	-16.7935	1.67027e-53	3.38023e-51
90378	-0.96431	-0.153137	-16.7759	2.06642e-53	4.13332e-51
6311	-0.941889	0.207911	-16.7271	3.71756e-53	7.35052e-51
5930	-1.05365	0.267171	-16.7208	4.00564e-53	7.83011e-51
5700	0.993664	-0.0891031	16.6681	7.54656e-53	1.45861e-50
551	-0.977078	0.346651	-16.6347	1.12712e-52	2.15431e-50
113540	1.02425	-0.219356	16.6279	1.22234e-52	2.31062e-50
11235	0.921649	-0.122893	16.62	1.34366e-52	2.51235e-50
10498	-0.920828	-0.102732	-16.5924	1.87012e-52	3.45913e-50
140710	-0.863306	0.100026	-16.5828	2.09927e-52	3.84166e-50
10188	-0.930201	0.213878	-16.572	2.38906e-52	4.32596e-50
6307	0.925747	-0.142059	16.5698	2.45294e-52	4.39535e-50
284443	-0.998849	0.107778	-16.5614	2.71288e-52	4.81103e-50
10725	-1.06446	-0.0459994	-16.5422	3.41201e-52	5.98913e-50
57522	-0.967153	0.0142018	-16.5288	4.00483e-52	6.9587e-50
10961	1.05096	-0.0656819	16.5242	4.23451e-52	7.23658e-50
4690	0.836174	-0.30013	16.5239	4.24889e-52	7.23658e-50
23534	-0.961822	-0.0862418	-16.5129	4.84728e-52	8.17479e-50
22985	-0.975746	0.168714	-16.5023	5.49777e-52	9.1818e-50
6901	-0.988146	-0.0139648	-16.4953	5.98049e-52	9.89196e-50
83460	0.990924	-0.126537	16.4883	6.50415e-52	1.06557e-49
9553	1.01718	-0.113873	16.463	8.79461e-52	1.42722e-49
6829	-0.832792	-0.141516	-16.4568	9.4694e-52	1.52236e-49
285237	0.997186	-0.0126035	16.4362	1.21056e-51	1.92816e-49
114785	-0.881694	0.251072	-16.4354	1.222e-51	1.92852e-49
25799	-0.9199	0.230005	-16.4166	1.52947e-51	2.39181e-49
8487	0.926932	-0.157152	16.3998	1.86977e-51	2.89763e-49
9400	-0.915248	-0.0340645	-16.3968	1.93655e-51	2.97433e-49
57190	-0.962456	0.25495	-16.3847	2.23697e-51	3.40534e-49
54832	-1.01053	0.069261	-16.3793	2.38599e-51	3.60033e-49
1174	1.00263	-0.0650054	16.3604	2.98876e-51	4.47067e-49
65220	-0.93656	-0.0497726	-16.3486	3.43903e-51	5.06051e-49
51586	-0.929307	-0.139892	-16.3485	3.44192e-51	5.06051e-49
1427	-0.947518	0.129974	-16.3316	4.20866e-51	6.13536e-49
56986	0.892883	0.19611	16.3111	5.37532e-51	7.77028e-49
51593	-0.898951	0.0580828	-16.293	6.66006e-51	9.5472e-49
4736	1.01226	0.0507876	16.2835	7.46122e-51	1.06073e-48
10075	-0.923494	-0.0720007	-16.2415	1.22843e-50	1.73208e-48
196549	-1.03758	0.292709	-16.2287	1.42986e-50	1.99971e-48
51808	0.998699	-0.0206991	16.219	1.60459e-50	2.22598e-48
4969	0.990178	0.250368	16.216	1.66197e-50	2.28713e-48
79065	-0.908831	-0.203853	-16.2125	1.73263e-50	2.36545e-48
5518	-0.889201	0.072071	-16.1755	2.68601e-50	3.63817e-48
57713	-0.935927	-0.0633474	-16.1594	3.25308e-50	4.37183e-48
23352	-0.95594	0.0455495	-16.1365	4.26431e-50	5.6864e-48
4724	0.881853	0.165708	16.1315	4.52371e-50	5.98591e-48
414189	-0.928347	0.144998	-16.1214	5.09963e-50	6.69648e-48
51130	0.992464	0.00505994	16.113	5.62757e-50	7.33375e-48
6621	-0.869634	-0.0618997	-16.1108	5.78186e-50	7.47816e-48
92400	0.944678	-0.180557	16.0867	7.68498e-50	9.86545e-48
7841	-0.90757	-0.0829617	-16.0779	8.52651e-50	1.08647e-47
54969	0.903196	-0.0702688	16.0751	8.81076e-50	1.11443e-47
9968	-0.930932	0.00274551	-16.0701	9.34516e-50	1.1734e-47
57634	-0.924926	0.165078	-16.0538	1.13374e-49	1.41324e-47
11278	-0.923645	-0.0583607	-16.0363	1.39355e-49	1.72459e-47
7917	-0.921465	0.0685252	-16.0272	1.55086e-49	1.90556e-47
7297	-0.885072	0.0437591	-16.0224	1.64122e-49	2.00229e-47
7186	-0.881524	-0.12349	-15.997	2.21514e-49	2.68345e-47
23162	-0.978504	0.215451	-15.9721	2.9709e-49	3.5738e-47
57731	-0.94588	0.332189	-15.9694	3.06585e-49	3.66242e-47
4123	-0.935729	0.201991	-15.9667	3.16331e-49	3.75278e-47
26225	0.936222	-0.00547982	15.9589	3.46724e-49	4.08517e-47
3609	-0.876309	0.0102532	-15.937	4.48719e-49	5.25093e-47
54897	-0.855417	0.343603	-15.9265	5.08154e-49	5.90626e-47
155435	-0.922027	0.0278149	-15.9138	5.8995e-49	6.81095e-47
1108	-0.933439	0.092562	-15.9122	6.01298e-49	6.89569e-47
9772	-0.922116	-0.0132044	-15.9095	6.20699e-49	7.07104e-47
9203	-0.96053	0.076334	-15.9062	6.44848e-49	7.29781e-47
79699	-0.988121	-0.0133321	-15.901	6.85209e-49	7.7039e-47
63893	-0.88523	-0.212665	-15.8974	7.14818e-49	7.9846e-47
60559	0.943504	-0.251925	15.8952	7.34221e-49	8.14843e-47
80003	-0.972873	0.0836655	-15.8883	7.95643e-49	8.77349e-47
1634	0.95628	0.181276	15.8803	8.74021e-49	9.57638e-47
126231	-0.87927	0.22088	-15.8674	1.017e-48	1.10725e-46
1843	1.04834	0.089348	15.8523	1.21506e-48	1.31455e-46
55738	-0.932187	-0.0941088	-15.8461	1.30661e-48	1.40477e-46
5339	-0.946079	-0.055575	-15.8303	1.57153e-48	1.6791e-46
4650	-0.860552	-0.195152	-15.8287	1.60177e-48	1.70084e-46
51588	-0.896242	0.105518	-15.8129	1.92875e-48	2.03548e-46
6892	-0.867697	0.0008757	-15.7965	2.33681e-48	2.45109e-46
4712	0.889251	0.0552006	15.7788	2.87562e-48	2.99797e-46
29081	0.936126	-0.0789776	15.7413	4.45906e-48	4.62077e-46
7249	-0.963777	0.231905	-15.7325	4.94204e-48	5.0906e-46
84233	0.941161	0.0476208	15.7241	5.4542e-48	5.58471e-46
54504	0.944174	-0.22591	15.6947	7.69215e-48	7.8296e-46
25983	0.91681	-0.0745175	15.6914	7.99249e-48	8.08746e-46
51626	0.876637	0.277627	15.6677	1.05421e-47	1.06049e-45
160418	0.919401	0.0184639	15.6607	1.14318e-47	1.14331e-45
50807	-0.944869	-0.20598	-15.658	1.18066e-47	1.17397e-45
222161	-0.918505	0.164673	-15.6501	1.2951e-47	1.28036e-45
80233	-0.942678	0.0895328	-15.6393	1.46828e-47	1.44328e-45
5976	-0.89062	-0.0264121	-15.6374	1.50155e-47	1.46759e-45
9810	-1.00478	0.200815	-15.635	1.54447e-47	1.50102e-45
26205	-0.888135	-0.0696504	-15.6257	1.71977e-47	1.662e-45
7916	-0.936289	-0.124013	-15.6222	1.79129e-47	1.72144e-45
129401	0.93478	-0.0353093	15.6112	2.03627e-47	1.94599e-45
55096	-0.9615	0.0561309	-15.5877	2.67877e-47	2.54586e-45
23163	-0.853984	-0.198976	-15.585	2.76318e-47	2.61166e-45
29882	-0.946502	0.0675502	-15.5208	5.83491e-47	5.48482e-45
8073	-0.830547	0.405932	-15.5139	6.31704e-47	5.90574e-45
2117	-0.959227	-0.0932156	-15.5128	6.39802e-47	5.94912e-45
23360	-0.918163	0.0466912	-15.5011	7.33173e-47	6.78067e-45
55139	-0.874101	-0.0200496	-15.4874	8.59984e-47	7.91093e-45
8417	0.88021	-0.319983	15.4853	8.80741e-47	8.05878e-45
51002	0.931455	-0.0396295	15.474	1.00415e-46	9.13937e-45
4247	0.925011	-0.0576775	15.4703	1.04885e-46	9.49598e-45
3176	0.927941	0.205311	15.4658	1.10486e-46	9.95067e-45
10026	0.962571	0.0823206	15.4628	1.1434e-46	1.02442e-44
59338	-0.914922	0.0856602	-15.452	1.29603e-46	1.15515e-44
10147	-0.892183	0.159464	-15.4306	1.6617e-46	1.47343e-44
5869	-0.758204	0.279228	-15.4301	1.67046e-46	1.47361e-44
51522	0.884694	0.0448683	15.4295	1.68255e-46	1.47669e-44
8992	0.872344	0.0717931	15.425	1.7719e-46	1.54722e-44
2580	-0.861494	0.212268	-15.4162	1.96383e-46	1.70615e-44
55761	-0.87991	0.27902	-15.4067	2.19186e-46	1.89469e-44
9519	0.802337	-0.332941	15.4015	2.32662e-46	2.00113e-44
8681	-0.887623	0.25319	-15.3919	2.60139e-46	2.22632e-44
91039	-0.966877	0.114581	-15.385	2.81594e-46	2.39801e-44
65080	0.922653	-0.183469	15.3826	2.89562e-46	2.45372e-44
84851	-0.931205	0.18868	-15.334	5.0775e-46	4.28153e-44
55909	-0.910756	0.180819	-15.3307	5.27774e-46	4.42866e-44
55252	-0.942165	0.00873682	-15.3193	6.02011e-46	5.02708e-44
9326	0.888232	0.0186174	15.3177	6.12999e-46	5.09411e-44
10175	0.912674	0.0450242	15.3088	6.79273e-46	5.61772e-44
125950	-0.824319	-0.132969	-15.2999	7.5336e-46	6.20062e-44
58509	-0.941859	-0.0166323	-15.2993	7.58415e-46	6.2125e-44
7411	0.872647	-0.116831	15.2775	9.75122e-46	7.94979e-44
8738	0.902768	-0.0138576	15.2526	1.29843e-45	1.05357e-43
8445	-0.942677	-0.18642	-15.2467	1.39033e-45	1.12284e-43
26123	0.940719	0.139848	15.2362	1.5692e-45	1.26137e-43
64771	-0.825435	-0.288292	-15.2317	1.65265e-45	1.32227e-43
55367	-0.901331	0.133053	-15.2219	1.85028e-45	1.47354e-43
5281	0.931271	0.0500963	15.2159	1.98312e-45	1.57206e-43
25981	-0.928624	0.162762	-15.1927	2.58837e-45	2.0373e-43
284058	-0.943742	0.192864	-15.1925	2.5937e-45	2.0373e-43
7701	-0.855437	0.0534355	-15.1789	3.03494e-45	2.37304e-43
3920	0.893448	-0.0777879	15.1762	3.12915e-45	2.43564e-43
8496	-0.96363	0.0828267	-15.1704	3.34315e-45	2.59049e-43
171017	-0.83983	-0.0477001	-15.167	3.47998e-45	2.68442e-43
5935	0.955889	0.0687751	15.1611	3.72022e-45	2.85693e-43
50839	-0.946764	0.0494931	-15.1562	3.93645e-45	3.00955e-43
51699	0.869143	-0.0796644	15.1367	4.92259e-45	3.74683e-43
6448	-0.899564	0.18383	-15.1234	5.73933e-45	4.34925e-43
833	-0.908503	-0.189702	-15.1105	6.64912e-45	5.01659e-43
965	0.874661	-0.145656	15.1055	7.04115e-45	5.28916e-43
199704	-0.869237	0.128033	-15.0971	7.75296e-45	5.79854e-43
54820	-0.931911	0.175295	-15.0902	8.39897e-45	6.25451e-43
7326	0.995366	0.00233888	15.0753	9.95613e-45	7.38213e-43
3357	0.993488	0.200638	15.0651	1.11889e-44	8.26057e-43
55051	-0.840048	0.281872	-15.0522	1.29779e-44	9.54041e-43
6414	0.867053	0.0961504	15.0472	1.37421e-44	1.00592e-42
283638	-0.865369	-0.0117857	-15.037	1.54338e-44	1.12497e-42
158747	-0.976229	0.00239205	-15.0334	1.60904e-44	1.16788e-42
9343	-0.924928	-0.166813	-15.0303	1.66587e-44	1.20405e-42
4026	-0.889156	0.313673	-15.0235	1.80091e-44	1.2962e-42
2959	0.936889	0.0860651	15.0149	1.98758e-44	1.4246e-42
55293	0.911669	0.0781318	15.0141	2.00566e-44	1.4316e-42
54148	0.832033	-0.182046	15.0114	2.06887e-44	1.47061e-42
90627	-1.02173	0.474832	-15.0068	2.18048e-44	1.54356e-42
23637	-0.875825	0.116345	-14.9685	3.37565e-44	2.37983e-42
83483	-0.944553	6.7894e-05	-14.9634	3.57931e-44	2.51312e-42
9367	0.838231	-0.161978	14.9587	3.77726e-44	2.64132e-42
1186	-0.932417	0.157317	-14.9537	3.99709e-44	2.78372e-42
5687	0.880925	-0.165928	14.9511	4.11837e-44	2.85662e-42
8634	0.845701	-0.192597	14.9485	4.24007e-44	2.92923e-42
9861	0.880812	0.0204452	14.9394	4.70628e-44	3.2383e-42
8408	-0.836041	0.0886599	-14.9331	5.05916e-44	3.46724e-42
10491	0.892462	0.10538	14.9107	6.52435e-44	4.45365e-42
93034	0.887761	0.0375483	14.9033	7.09793e-44	4.82603e-42
23654	-0.875581	0.0433281	-14.8708	1.02777e-43	6.9605e-42
3796	0.874533	-0.191355	14.8445	1.38563e-43	9.34733e-42
51510	0.887755	0.0818243	14.8261	1.70748e-43	1.14735e-41
91942	0.929199	-0.109329	14.8249	1.73117e-43	1.15874e-41
7324	0.933389	0.0079243	14.8151	1.93555e-43	1.29051e-41
10523	-0.834008	-0.0542707	-14.8138	1.96501e-43	1.3051e-41
8662	-0.799855	-0.300373	-14.8059	2.14755e-43	1.42085e-41
51622	0.830311	-0.174173	14.7991	2.32005e-43	1.5291e-41
9794	-0.88905	0.0345353	-14.7835	2.76915e-43	1.81813e-41
2123	0.876508	-0.159472	14.7651	3.41249e-43	2.232e-41
55072	-0.844183	0.0697971	-14.7367	4.70734e-43	3.06726e-41
170371	0.904377	-0.0715863	14.7235	5.4697e-43	3.55056e-41
57455	-0.906813	-0.133968	-14.7117	6.24562e-43	4.03899e-41
1785	-0.819485	-0.232047	-14.71	6.36928e-43	4.10354e-41
3954	-0.845735	0.136909	-14.706	6.6611e-43	4.26698e-41
285282	0.931293	0.140163	14.7059	6.67258e-43	4.26698e-41
515	0.879331	-0.00146583	14.7013	7.02994e-43	4.47886e-41
57680	-0.899781	0.0782065	-14.6987	7.23772e-43	4.59422e-41
64231	0.926423	-0.185129	14.6938	7.64892e-43	4.83738e-41
26000	-0.920788	-0.0781349	-14.6924	7.775e-43	4.89911e-41
9922	-0.85327	0.0221733	-14.6892	8.06063e-43	5.06055e-41
216	0.912269	0.00192666	14.6706	9.94612e-43	6.22157e-41
9632	-0.780817	0.0842561	-14.6613	1.10476e-42	6.88555e-41
27430	0.992773	0.0731649	14.6367	1.45708e-42	9.04862e-41
55145	0.915066	0.0189038	14.6336	1.51011e-42	9.34423e-41
10844	-0.905005	0.0149599	-14.63	1.57175e-42	9.69075e-41
1973	0.896188	-0.0988162	14.6276	1.616e-42	9.92799e-41
4481	0.875607	-0.0979337	14.6271	1.6237e-42	9.93985e-41
6601	-0.816462	0.290446	-14.6261	1.6433e-42	1.00241e-40
6602	-0.83819	0.0898405	-14.6109	1.9493e-42	1.18487e-40
10282	0.866188	0.0582826	14.5956	2.31677e-42	1.40328e-40
7442	-0.907472	0.180116	-14.5897	2.47611e-42	1.49453e-40
57701	-0.906024	-0.00231252	-14.5884	2.51353e-42	1.51181e-40
54487	-0.915652	-0.0606892	-14.584	2.63966e-42	1.58214e-40
2669	0.958997	0.0770897	14.5767	2.86508e-42	1.71129e-40
25978	0.844807	0.0903773	14.5762	2.88356e-42	1.71637e-40
404636	0.846812	0.0070377	14.5633	3.33275e-42	1.9769e-40
8019	-0.821588	0.131997	-14.5562	3.60833e-42	2.133e-40
8915	0.944289	0.0521455	14.5524	3.76718e-42	2.21928e-40
10475	-0.792453	-0.013666	-14.546	4.05018e-42	2.37786e-40
5805	0.845489	-0.0971362	14.5426	4.20478e-42	2.46023e-40
5116	-0.836687	-0.135821	-14.5404	4.30929e-42	2.51283e-40
87	-0.857113	0.0324856	-14.5399	4.33579e-42	2.51974e-40
90780	-0.894185	0.150903	-14.5162	5.66127e-42	3.27896e-40
151887	0.961959	0.0712287	14.5073	6.25744e-42	3.61209e-40
163882	-0.903432	0.177336	-14.5065	6.30784e-42	3.62901e-40
23274	-0.932669	0.279494	-14.4984	6.90931e-42	3.9618e-40
9587	0.911265	-0.010852	14.4892	7.66265e-42	4.37917e-40
26019	-0.862604	-0.124425	-14.4805	8.44965e-42	4.81294e-40
5451	-0.864128	-0.0178616	-14.4742	9.06226e-42	5.14485e-40
3491	0.979596	-0.000594698	14.4702	9.4839e-42	5.36652e-40
8674	0.902951	0.0487622	14.4661	9.92825e-42	5.59954e-40
2972	-0.872615	0.066509	-14.4644	1.01164e-41	5.687e-40
57572	-0.83584	0.0143764	-14.461	1.05108e-41	5.88945e-40
80145	0.86147	0.0195203	14.4561	1.11106e-41	6.20534e-40
9446	0.838642	-0.135918	14.4512	1.17277e-41	6.52881e-40
375775	-0.741944	0.375359	-14.4445	1.26533e-41	7.02135e-40
285908	-0.880004	0.312665	-14.4418	1.30362e-41	7.21056e-40
5361	-0.816079	-0.202498	-14.4413	1.31048e-41	7.22528e-40
388789	0.88754	0.00544669	14.4311	1.47028e-41	8.08043e-40
55692	-0.891084	0.263586	-14.4232	1.60571e-41	8.79662e-40
132789	0.763831	0.226723	14.4217	1.63265e-41	8.91582e-40
55012	0.879536	-0.180106	14.4125	1.80887e-41	9.84692e-40
114790	-0.860634	0.100605	-14.4111	1.83851e-41	9.97665e-40
6773	-0.811736	-0.082876	-14.3959	2.17815e-41	1.17826e-39
28989	0.843372	-0.242913	14.3855	2.4478e-41	1.31997e-39
25989	-0.904964	0.00566259	-14.3806	2.58605e-41	1.39016e-39
9826	-0.92556	0.00651414	-14.3798	2.61e-41	1.39867e-39
25934	0.875688	-0.0671398	14.3788	2.63945e-41	1.41006e-39
91750	0.980658	0.0215772	14.3715	2.86127e-41	1.52383e-39
9857	-0.978669	0.0787542	-14.3697	2.92013e-41	1.55037e-39
391059	0.939181	-0.0811688	14.3636	3.12697e-41	1.65508e-39
10155	-0.809114	-0.0256988	-14.3557	3.41369e-41	1.8013e-39
115416	0.854259	-0.113849	14.353	3.5191e-41	1.85124e-39
84311	0.82182	0.00492371	14.3455	3.82563e-41	2.00636e-39
9589	0.883589	-0.0928554	14.345	3.84775e-41	2.01182e-39
1385	-0.910515	-0.0344747	-14.3389	4.11953e-41	2.1474e-39
30827	-0.833819	0.0825057	-14.3321	4.44569e-41	2.31042e-39
2483	0.916091	-0.0360517	14.3301	4.54459e-41	2.3547e-39
84992	0.791628	0.0216153	14.3294	4.58086e-41	2.36636e-39
284723	-0.928352	0.169088	-14.3061	5.93528e-41	3.05685e-39
2958	0.880241	-0.048672	14.3032	6.13623e-41	3.15091e-39
65110	-0.876137	0.0952449	-14.2985	6.46151e-41	3.30806e-39
166647	-0.839834	-0.0741247	-14.2979	6.50957e-41	3.32278e-39
9877	-0.927825	0.123981	-14.2964	6.61367e-41	3.36593e-39
9905	-0.823522	0.367109	-14.2854	7.47586e-41	3.7935e-39
151188	0.839668	-0.106376	14.285	7.50827e-41	3.79874e-39
2581	0.928498	0.0571105	14.2839	7.60789e-41	3.83786e-39
285830	0.799465	-0.0566479	14.2815	7.8096e-41	3.92809e-39
55666	-0.829938	-0.197123	-14.2776	8.15567e-41	4.0862e-39
2995	0.864325	-0.139975	14.2774	8.17144e-41	4.0862e-39
5682	0.834186	-0.131961	14.2724	8.64666e-41	4.3113e-39
7360	0.832189	-0.168878	14.2635	9.54247e-41	4.74421e-39
892	0.896858	-0.0550875	14.2614	9.77285e-41	4.84474e-39
84313	0.830693	0.124437	14.2551	1.04769e-40	5.17886e-39
378	0.900832	0.0451395	14.2413	1.22086e-40	6.01753e-39
10289	0.899564	0.0824292	14.2233	1.49177e-40	7.33183e-39
79568	0.845321	-0.10542	14.2166	1.60801e-40	7.88064e-39
8241	-0.77117	0.0146278	-14.2105	1.71979e-40	8.40451e-39
80153	-0.789739	-0.00181973	-14.2082	1.76498e-40	8.6009e-39
84240	0.866528	0.0955434	14.2044	1.84099e-40	8.94595e-39
2872	-0.823983	0.348185	-14.1691	2.72355e-40	1.31973e-38
22848	-0.935342	-0.0633075	-14.165	2.85067e-40	1.37745e-38
128387	0.906163	0.0327318	14.1575	3.0976e-40	1.49257e-38
100101267	-0.851151	-0.0323116	-14.1564	3.13311e-40	1.50547e-38
1977	0.840493	-0.0800191	14.1525	3.27258e-40	1.56811e-38
10093	0.869422	-0.10932	14.1518	3.29986e-40	1.57678e-38
25793	0.914556	-0.103384	14.1487	3.41203e-40	1.62587e-38
6687	-0.844114	-0.0323415	-14.1385	3.82093e-40	1.81568e-38
4709	0.845444	0.00274168	14.133	4.06388e-40	1.92581e-38
1778	-0.878387	-0.0811953	-14.1305	4.17354e-40	1.97234e-38
83930	0.839469	-0.137687	14.1277	4.30713e-40	2.0299e-38
2205	0.869592	0.251439	14.1178	4.8048e-40	2.25825e-38
27253	-0.914658	-0.110327	-14.116	4.90505e-40	2.29909e-38
5467	-0.796024	-0.244809	-14.1133	5.05006e-40	2.36063e-38
9780	-0.836953	-0.206684	-14.113	5.06875e-40	2.36294e-38
4854	-0.800781	0.0500437	-14.1127	5.08461e-40	2.36393e-38
7322	-0.863137	-0.130249	-14.0678	8.35604e-40	3.87441e-38
977	0.898588	0.163538	14.0652	8.5973e-40	3.97556e-38
8802	0.869961	-0.111924	14.0639	8.71905e-40	4.02105e-38
64780	-0.803047	-0.0782764	-14.056	9.51068e-40	4.3744e-38
55582	-0.933566	0.11925	-14.0474	1.04608e-39	4.79857e-38
54469	0.900133	0.175598	14.0458	1.06474e-39	4.87117e-38
124401	-0.880307	0.271826	-14.0407	1.12603e-39	5.13793e-38
10597	0.833197	0.0908209	14.0343	1.20935e-39	5.50349e-38
140901	-0.775489	-0.186097	-14.0291	1.27982e-39	5.80884e-38
5996	0.975948	-0.155561	14.0248	1.34172e-39	6.07373e-38
56943	0.830227	-0.352891	14.0186	1.43763e-39	6.47545e-38
5621	0.807498	-0.210351	14.0185	1.43799e-39	6.47545e-38
81853	0.836168	-0.0881013	14.0109	1.56404e-39	7.0247e-38
6845	0.803075	-0.173809	14.0084	1.60835e-39	7.20491e-38
27258	0.830254	-0.0503112	14.0022	1.72224e-39	7.69505e-38
57561	0.856405	-0.155159	14.0018	1.7289e-39	7.70481e-38
8737	-0.801228	0.132716	-14	1.76414e-39	7.84154e-38
8888	-0.846711	0.0622143	-13.9918	1.93153e-39	8.56346e-38
3145	0.83031	-0.16342	13.9814	2.16598e-39	9.57819e-38
57103	0.756034	-0.236251	13.9787	2.23109e-39	9.84084e-38
25949	0.847778	0.215389	13.9729	2.37619e-39	1.0454e-37
55187	-0.853294	0.285245	-13.9638	2.62715e-39	1.15286e-37
81571	-0.841007	0.165487	-13.9601	2.73692e-39	1.19798e-37
29078	0.719325	-0.351297	13.958	2.80176e-39	1.22269e-37
900	0.779242	0.215666	13.9578	2.8076e-39	1.22269e-37
998	0.922618	-0.04701	13.9573	2.82074e-39	1.22531e-37
7862	-0.732658	-0.131151	-13.9489	3.0954e-39	1.34124e-37
8729	-0.86494	0.193711	-13.9278	3.90129e-39	1.68618e-37
3661	-0.833835	-0.0742904	-13.9139	4.54513e-39	1.95953e-37
8672	-0.90912	0.149443	-13.9091	4.79329e-39	2.06136e-37
8613	0.870385	-0.0144489	13.8968	5.48169e-39	2.35152e-37
5552	0.854789	-0.251291	13.8962	5.5222e-39	2.36169e-37
51202	0.820879	-0.0135252	13.896	5.53284e-39	2.36169e-37
23510	-0.807784	0.0555822	-13.8895	5.94372e-39	2.52462e-37
23339	-0.8112	0.292237	-13.8895	5.9439e-39	2.52462e-37
10908	-0.798921	-0.0609368	-13.8869	6.11617e-39	2.59139e-37
84893	-0.716611	-0.164307	-13.8781	6.73291e-39	2.84569e-37
27249	0.852915	-0.0167412	13.8701	7.34939e-39	3.09863e-37
55788	0.778554	0.14127	13.8696	7.38959e-39	3.10783e-37
10494	-0.767402	0.0303384	-13.8694	7.40733e-39	3.10783e-37
1822	-0.845697	0.0670243	-13.8287	1.15677e-38	4.8374e-37
9039	0.875096	0.0153368	13.8285	1.15859e-38	4.8374e-37
8611	0.833218	0.162076	13.8272	1.17547e-38	4.89599e-37
23218	-0.818478	-0.118713	-13.8239	1.21833e-38	5.06224e-37
10626	-0.878973	0.00146524	-13.8216	1.2491e-38	5.1776e-37
89941	-0.833222	0.321701	-13.8213	1.25425e-38	5.18642e-37
7323	0.858961	-0.0662093	13.818	1.29942e-38	5.36033e-37
79001	0.86486	0.00176112	13.8117	1.39312e-38	5.73311e-37
54606	-0.770524	0.00887938	-13.809	1.43485e-38	5.89074e-37
10179	0.836034	-0.0419622	13.8085	1.44226e-38	5.9071e-37
5706	0.799692	-0.0252523	13.8079	1.45216e-38	5.93352e-37
54867	-0.825525	-0.175301	-13.7997	1.5879e-38	6.47275e-37
80344	0.942449	0.029491	13.7985	1.60817e-38	6.53988e-37
8603	-0.81613	0.166621	-13.79	1.76438e-38	7.15822e-37
9262	0.746705	-0.386565	13.7879	1.80659e-38	7.31224e-37
399909	-0.841572	-0.107413	-13.782	1.92659e-38	7.77961e-37
6386	0.875622	-0.13747	13.7809	1.94929e-38	7.85286e-37
1880	0.851226	-0.277875	13.7778	2.01741e-38	8.10828e-37
29071	0.827666	0.0106813	13.7769	2.0368e-38	8.16713e-37
54891	-0.849942	0.038171	-13.7738	2.10632e-38	8.42627e-37
5878	0.862437	0.131578	13.7725	2.13666e-38	8.52781e-37
10574	0.846035	-0.136094	13.7692	2.21595e-38	8.8238e-37
136647	0.83053	-0.137657	13.7668	2.27387e-38	9.03352e-37
23140	-0.851747	0.117149	-13.7638	2.34798e-38	9.30644e-37
9570	0.81597	-0.244458	13.7615	2.40953e-38	9.52843e-37
1500	-0.840868	0.0945705	-13.7606	2.43235e-38	9.59661e-37
1958	0.889844	0.158429	13.7576	2.51466e-38	9.89868e-37
3710	-0.756309	-0.22996	-13.7513	2.69163e-38	1.05703e-36
6741	0.833636	-0.128872	13.7511	2.69757e-38	1.05703e-36
5713	0.825968	-0.327739	13.7486	2.77399e-38	1.0845e-36
5395	0.834778	0.0506739	13.7383	3.10064e-38	1.20946e-36
153830	0.664433	-0.370412	13.7145	4.01954e-38	1.56435e-36
55783	0.824954	-0.139678	13.7142	4.0333e-38	1.56616e-36
23005	-0.8827	0.165238	-13.7119	4.13602e-38	1.60243e-36
23345	0.889539	-0.0164165	13.7108	4.18307e-38	1.61702e-36
4170	0.889639	-0.0438097	13.7089	4.27421e-38	1.64854e-36
56965	-0.866476	-0.00662651	-13.7032	4.54828e-38	1.75032e-36
54675	0.803518	-0.0651944	13.7026	4.57618e-38	1.75713e-36
127018	0.845872	0.096487	13.7019	4.61117e-38	1.76662e-36
55617	0.847106	0.0195398	13.6975	4.83826e-38	1.84951e-36
9578	-0.79069	0.229611	-13.6927	5.09497e-38	1.94332e-36
57107	-0.831665	-0.0223535	-13.6863	5.46314e-38	2.07914e-36
1959	0.928606	-0.0663099	13.6816	5.74831e-38	2.18283e-36
196403	-0.718047	0.366799	-13.6752	6.16166e-38	2.33464e-36
29109	-0.734794	-0.138573	-13.6681	6.65933e-38	2.51766e-36
8570	-0.759896	-0.210249	-13.6641	6.95754e-38	2.62464e-36
58515	0.853339	-0.0698054	13.659	7.3521e-38	2.76741e-36
8773	0.861619	0.190211	13.6489	8.20659e-38	3.08231e-36
4335	-0.850601	0.217144	-13.6421	8.83409e-38	3.31076e-36
131965	0.808852	-0.0382	13.6337	9.67152e-38	3.61673e-36
521	0.812988	-0.0315894	13.6297	1.01069e-37	3.77134e-36
84321	0.836918	-0.196584	13.6212	1.10753e-37	4.12376e-36
9931	-0.848733	-0.149379	-13.6208	1.11234e-37	4.13271e-36
54534	0.860562	-0.106385	13.6032	1.3463e-37	4.99117e-36
29982	0.783577	-0.249524	13.6022	1.36195e-37	5.03832e-36
79778	-0.835293	0.172293	-13.5862	1.61797e-37	5.97261e-36
85019	-0.801737	0.126072	-13.5788	1.75459e-37	6.46306e-36
51397	0.800001	0.250627	13.5567	2.22872e-37	8.19196e-36
9522	0.880905	0.0722448	13.5561	2.24233e-37	8.22443e-36
10180	-0.818058	0.159435	-13.5499	2.39787e-37	8.7762e-36
55863	0.812282	0.0110474	13.5492	2.41615e-37	8.82434e-36
5997	0.827334	-0.187825	13.5407	2.64869e-37	9.65315e-36
116840	-0.882821	0.0709066	-13.5403	2.66093e-37	9.67724e-36
1031	0.86421	0.00850736	13.5275	3.0539e-37	1.10829e-35
29090	0.797199	-0.0391717	13.5264	3.09224e-37	1.11985e-35
10283	0.867354	0.0735365	13.5217	3.25126e-37	1.17496e-35
2029	0.866622	0.121472	13.513	3.57156e-37	1.28801e-35
7461	-0.778364	-0.0779361	-13.512	3.61204e-37	1.29988e-35
509	0.77851	-0.220302	13.5106	3.66469e-37	1.31608e-35
51374	0.837109	0.159549	13.5092	3.7204e-37	1.3333e-35
57662	-0.779774	0.0862035	-13.5084	3.7539e-37	1.34251e-35
10534	0.815854	-0.0973297	13.5056	3.86776e-37	1.38036e-35
10569	0.871577	0.149035	13.5045	3.91424e-37	1.39405e-35
9521	0.802493	-0.245088	13.475	5.38151e-37	1.91266e-35
1850	-0.910114	0.0606976	-13.4733	5.48275e-37	1.94462e-35
1642	0.866254	-0.0909177	13.4666	5.89336e-37	2.08518e-35
23511	-0.766966	-0.186339	-13.4664	5.90328e-37	2.08518e-35
9139	-0.80755	0.159082	-13.4624	6.16535e-37	2.17329e-35
427	0.858644	0.207868	13.4548	6.68999e-37	2.3534e-35
3043	0.860274	0.0965457	13.4536	6.77965e-37	2.38007e-35
51742	-0.874554	0.0369542	-13.4523	6.87217e-37	2.40764e-35
6154	0.846708	0.0971155	13.4446	7.46259e-37	2.60918e-35
10270	-0.808845	0.227432	-13.4385	7.97473e-37	2.78258e-35
79070	0.832888	-0.0523088	13.4379	8.02742e-37	2.7953e-35
1738	0.805945	-0.0757626	13.4373	8.0801e-37	2.80796e-35
6035	0.831029	-0.25996	13.4332	8.43918e-37	2.92683e-35
6171	0.752725	-0.190608	13.4321	8.53737e-37	2.95493e-35
123803	0.852016	-0.114447	13.4314	8.60875e-37	2.97365e-35
142678	-0.814879	0.0401115	-13.4279	8.93457e-37	3.08001e-35
8624	0.769268	-0.371541	13.42	9.7313e-37	3.34796e-35
63932	0.834301	-0.144388	13.4159	1.017e-36	3.49189e-35
1511	0.878797	0.135884	13.4154	1.02258e-36	3.50406e-35
9828	-0.822905	0.218604	-13.4131	1.04798e-36	3.57688e-35
128710	-0.837245	0.0359265	-13.4131	1.04799e-36	3.57688e-35
11180	-0.717128	0.409597	-13.4107	1.07521e-36	3.66253e-35
80270	-0.901502	0.157248	-13.4043	1.15178e-36	3.9156e-35
51639	0.809664	-0.141628	13.4033	1.16396e-36	3.9492e-35
112869	-0.816851	0.152368	-13.4018	1.18336e-36	4.00593e-35
8558	-0.809223	0.0216654	-13.4016	1.18534e-36	4.00593e-35
4524	-0.897943	0.343351	-13.4014	1.18775e-36	4.0062e-35
143884	0.83713	0.163848	13.3917	1.31859e-36	4.43882e-35
253769	-0.807517	0.357177	-13.3874	1.38056e-36	4.63836e-35
64983	0.812427	-0.0735172	13.3718	1.63243e-36	5.47388e-35
55657	-0.823378	0.090991	-13.3715	1.63681e-36	5.47791e-35
6348	0.910569	-0.141941	13.3666	1.72613e-36	5.7656e-35
55558	-0.806434	-0.040552	-13.3664	1.72959e-36	5.76598e-35
200081	-0.800998	0.110552	-13.3558	1.93864e-36	6.45039e-35
5250	0.837485	-0.0399869	13.3491	2.08216e-36	6.91455e-35
29104	0.757769	0.110945	13.3336	2.45918e-36	8.15083e-35
6175	0.827596	-0.146708	13.3329	2.477e-36	8.1941e-35
65980	-0.750993	0.00663476	-13.3303	2.54741e-36	8.41084e-35
10330	0.807676	0.0303124	13.3248	2.70171e-36	8.90321e-35
90390	0.74424	-0.338511	13.3236	2.73705e-36	9.00243e-35
2067	0.812288	0.163241	13.3202	2.8374e-36	9.31467e-35
1185	-0.806882	0.208404	-13.3056	3.31929e-36	1.08759e-34
25970	-0.848096	0.268572	-13.3004	3.50836e-36	1.14735e-34
29080	0.760977	-0.297339	13.2931	3.79177e-36	1.23768e-34
55022	0.771289	-0.0480817	13.2832	4.21364e-36	1.37279e-34
57215	0.827963	-0.186444	13.272	4.74966e-36	1.54449e-34
23582	0.74385	0.279197	13.2649	5.12663e-36	1.66393e-34
57459	-0.89842	0.087927	-13.2625	5.26109e-36	1.70436e-34
26229	-0.838957	-0.0917152	-13.2623	5.27181e-36	1.70462e-34
64744	-0.789183	-0.0748191	-13.2581	5.51272e-36	1.77917e-34
2137	-0.853609	0.0781022	-13.2552	5.68646e-36	1.83181e-34
115286	0.821147	0.0461274	13.2536	5.78083e-36	1.85873e-34
858	0.7768	-0.0490672	13.2529	5.82321e-36	1.86886e-34
57727	-0.752364	0.132588	-13.252	5.88372e-36	1.88476e-34
2791	0.798409	0.18788	13.2435	6.44315e-36	2.06013e-34
9739	-0.848397	0.0567031	-13.2398	6.698e-36	2.13764e-34
388272	0.722722	-0.458737	13.2225	8.05471e-36	2.56587e-34
6904	-0.806554	-0.164943	-13.2204	8.23725e-36	2.61917e-34
84188	-0.825815	0.061753	-13.2196	8.31212e-36	2.6381e-34
11345	0.834242	0.00958792	13.213	8.91103e-36	2.82297e-34
1845	-0.846528	0.184379	-13.2115	9.05888e-36	2.86454e-34
25930	-0.820033	0.0735573	-13.2091	9.28932e-36	2.93202e-34
6230	0.860258	-0.00709514	13.2048	9.73055e-36	3.06566e-34
8559	0.737027	-0.194397	13.203	9.91292e-36	3.1174e-34
79707	-0.78655	0.0112761	-13.197	1.05675e-35	3.31719e-34
8649	0.756265	0.221476	13.1873	1.17192e-35	3.67201e-34
1603	0.794171	0.0547056	13.1731	1.36311e-35	4.26331e-34
10933	0.812634	0.0161733	13.1681	1.43712e-35	4.48664e-34
199	0.833545	-0.188508	13.1678	1.44193e-35	4.4935e-34
57585	-0.897953	0.248249	-13.1676	1.44476e-35	4.49418e-34
3238	0.772324	-0.099458	13.163	1.5176e-35	4.70376e-34
9141	0.665483	-0.403146	13.163	1.51761e-35	4.70376e-34
29946	0.850603	0.230029	13.1512	1.72136e-35	5.32569e-34
1176	0.869869	-0.0227275	13.1487	1.76653e-35	5.45562e-34
3700	-0.898173	0.195172	-13.1462	1.81517e-35	5.5958e-34
27072	0.858627	-0.0732168	13.1392	1.95479e-35	6.01543e-34
52	0.816584	-0.137406	13.1157	2.5082e-35	7.70467e-34
51013	0.794365	0.186069	13.1118	2.61262e-35	8.01111e-34
9584	-0.794633	0.105028	-13.1109	2.63981e-35	8.08006e-34
23248	-0.859574	0.144033	-13.0997	2.97141e-35	9.07891e-34
4711	0.795299	-0.0314652	13.0981	3.02213e-35	9.21751e-34
11336	-0.755549	0.0641365	-13.0892	3.32097e-35	1.0111e-33
10875	0.794448	-0.212129	13.0862	3.4305e-35	1.04208e-33
10412	0.780442	0.274029	13.086	3.43484e-35	1.04208e-33
23225	-0.729788	-0.0536698	-13.0815	3.60244e-35	1.09101e-33
9670	-0.790022	-0.174483	-13.0795	3.67938e-35	1.11235e-33
9146	-0.744798	-0.17163	-13.0726	3.95843e-35	1.19461e-33
119392	0.840615	-0.0599174	13.0705	4.04912e-35	1.21984e-33
2339	0.844878	-0.0692197	13.0692	4.10331e-35	1.23401e-33
473	-0.777412	0.370067	-13.068	4.1556e-35	1.24755e-33
51338	0.663993	-0.283713	13.0678	4.16596e-35	1.24848e-33
8314	-0.743589	0.147008	-13.0631	4.37711e-35	1.30948e-33
51361	-0.783271	0.138303	-13.0575	4.64515e-35	1.38726e-33
10347	-0.800209	-0.0342122	-13.0568	4.68107e-35	1.39556e-33
55179	0.772244	-0.171256	13.0555	4.74761e-35	1.41295e-33
28978	0.739511	0.0272644	13.0333	6.00072e-35	1.78281e-33
23230	-0.825519	0.0736193	-13.0314	6.12405e-35	1.81631e-33
54971	-0.803371	-0.107196	-13.0298	6.22907e-35	1.84428e-33
9612	-0.819168	0.206638	-13.0285	6.31542e-35	1.86663e-33
64219	0.823492	0.0711853	13.0282	6.33109e-35	1.86805e-33
10943	-0.747395	-0.274759	-13.027	6.41601e-35	1.88987e-33
57551	-0.807397	0.000311782	-13.0154	7.24948e-35	2.13172e-33
84896	0.760579	0.0817021	13.0149	7.28548e-35	2.13865e-33
128077	0.684187	-0.253558	13.0095	7.71437e-35	2.26069e-33
23185	-0.749128	-0.211936	-13.0029	8.27063e-35	2.41958e-33
55505	0.815382	-0.250652	13.002	8.34701e-35	2.43778e-33
56925	0.771097	-0.106396	12.9995	8.5736e-35	2.49971e-33
9361	-0.76431	-0.227432	-12.9974	8.76731e-35	2.55186e-33
55854	0.775775	-0.161046	12.9944	9.04829e-35	2.6292e-33
81567	0.814429	-0.23213	12.993	9.17879e-35	2.66262e-33
1519	0.788546	0.153371	12.9925	9.23572e-35	2.67463e-33
9667	-0.823387	0.0769205	-12.9842	1.00768e-34	2.91331e-33
54915	-0.76023	-0.166466	-12.9786	1.0687e-34	3.08453e-33
55208	-0.818032	0.0735174	-12.9778	1.07836e-34	3.1072e-33
60492	0.787375	-0.0492891	12.9745	1.11592e-34	3.21004e-33
2162	0.770569	0.0988792	12.9735	1.12768e-34	3.23845e-33
55845	0.761626	0.218271	12.9651	1.2325e-34	3.53357e-33
221035	0.877311	0.118824	12.9613	1.2828e-34	3.67166e-33
23479	0.766954	0.216807	12.9606	1.29176e-34	3.69117e-33
241	0.842056	0.0185065	12.9573	1.33825e-34	3.81767e-33
79635	0.808899	0.117852	12.9539	1.38582e-34	3.94684e-33
22904	-0.848952	-0.0682708	-12.9537	1.38862e-34	3.94828e-33
10447	0.79346	-0.138279	12.952	1.41407e-34	4.01399e-33
53918	0.825965	-0.137996	12.9507	1.4332e-34	4.06159e-33
84938	0.820655	-0.176929	12.9478	1.47886e-34	4.18409e-33
9858	-0.761419	0.327013	-12.945	1.52304e-34	4.30202e-33
84617	0.748789	-0.162689	12.9412	1.58494e-34	4.46379e-33
9887	-0.836203	-0.0846504	-12.9412	1.5855e-34	4.46379e-33
6347	0.832578	-0.280948	12.9355	1.68226e-34	4.72846e-33
26263	0.720968	-0.154219	12.934	1.7085e-34	4.79438e-33
825	-0.74982	0.031228	-12.9296	1.79012e-34	5.01525e-33
2079	0.864297	0.0348557	12.9274	1.83148e-34	5.1228e-33
6039	0.825016	-0.128554	12.9272	1.83686e-34	5.12949e-33
80256	-0.765978	-0.00531959	-12.9198	1.98543e-34	5.5354e-33
79670	-0.813281	-0.060629	-12.9128	2.13698e-34	5.94828e-33
5982	0.711503	-0.278277	12.9088	2.22774e-34	6.1909e-33
64422	0.768423	-0.147599	12.9033	2.36017e-34	6.54834e-33
51528	0.717902	0.15726	12.9028	2.37175e-34	6.56986e-33
5989	-0.782992	0.256696	-12.8924	2.64554e-34	7.31649e-33
55631	0.795902	-0.117732	12.8904	2.70318e-34	7.46389e-33
8970	0.805523	-0.156505	12.8893	2.73307e-34	7.53435e-33
83940	0.758044	-0.233502	12.8874	2.789e-34	7.67622e-33
51023	0.8074	-0.0837951	12.8854	2.84967e-34	7.83068e-33
10469	-0.682677	-0.226374	-12.8844	2.87848e-34	7.89721e-33
6351	0.815769	-0.300392	12.8809	2.98628e-34	8.17993e-33
7919	-0.803329	0.0928284	-12.8763	3.13237e-34	8.56645e-33
375790	-0.770886	0.171369	-12.8753	3.16799e-34	8.65012e-33
9442	0.765817	-0.218074	12.8728	3.25015e-34	8.8604e-33
6626	-0.722826	-0.329786	-12.8632	3.59506e-34	9.78516e-33
4849	-0.783791	-0.131234	-12.8585	3.77592e-34	1.02612e-32
5478	0.744127	-0.211265	12.8578	3.80474e-34	1.03232e-32
92181	0.845708	0.14063	12.8536	3.97481e-34	1.07677e-32
2353	0.891079	0.20091	12.8411	4.52969e-34	1.22515e-32
26511	0.7323	-0.390057	12.8376	4.70298e-34	1.27003e-32
34	0.777363	0.103275	12.8373	4.71569e-34	1.27146e-32
219902	0.825702	0.176176	12.8362	4.76893e-34	1.28381e-32
30834	0.788896	-0.0434714	12.8337	4.89719e-34	1.31627e-32
23358	-0.791055	0.0716543	-12.8312	5.02579e-34	1.34873e-32
1810	0.762083	-0.064362	12.8165	5.86187e-34	1.57065e-32
60491	0.763178	-0.107483	12.8137	6.03807e-34	1.61535e-32
118	-0.660644	0.322093	-12.8121	6.13937e-34	1.6399e-32
27309	0.764934	0.0338152	12.8095	6.30728e-34	1.68214e-32
5585	-0.756077	-0.0575493	-12.8082	6.39258e-34	1.70225e-32
3104	-0.742997	0.31221	-12.8007	6.91752e-34	1.83918e-32
9590	0.77741	0.126928	12.794	7.41384e-34	1.9681e-32
6166	0.743974	0.0633619	12.7934	7.46286e-34	1.97806e-32
51258	0.71871	-0.152572	12.7895	7.77696e-34	2.05814e-32
9125	0.710138	-0.225297	12.787	7.98202e-34	2.10917e-32
4190	0.744409	-0.197678	12.7752	9.03109e-34	2.38271e-32
51574	0.780251	0.10647	12.7704	9.48983e-34	2.49991e-32
55238	-0.780086	-0.161401	-12.7665	9.88294e-34	2.59582e-32
728294	-0.783627	0.377116	-12.7665	9.88408e-34	2.59582e-32
84661	0.763569	-0.033551	12.7629	1.02632e-33	2.69127e-32
29954	-0.788596	0.352012	-12.7482	1.19693e-33	3.13135e-32
56647	0.785028	0.0767127	12.7481	1.19779e-33	3.13135e-32
5828	0.784557	0.0350234	12.7463	1.22014e-33	3.18496e-32
9284	-0.828515	0.178826	-12.7442	1.24786e-33	3.25237e-32
7852	0.813466	-0.193983	12.7402	1.29998e-33	3.38309e-32
257218	-0.825391	0.0765629	-12.7391	1.31475e-33	3.41636e-32
4675	0.831418	0.158408	12.7378	1.33271e-33	3.4578e-32
79027	-0.795538	-0.0340029	-12.7304	1.43942e-33	3.72905e-32
3714	-0.747167	-0.024275	-12.7252	1.52088e-33	3.93416e-32
969	0.799672	-0.169088	12.7209	1.58964e-33	4.10586e-32
5716	0.800251	-0.0692219	12.7123	1.73961e-33	4.48646e-32
466	0.709638	-0.0375965	12.7101	1.77951e-33	4.58251e-32
286077	-0.698174	-0.0108946	-12.7096	1.78819e-33	4.59799e-32
29985	0.791263	-0.0644504	12.7082	1.81397e-33	4.6573e-32
23373	-0.849902	0.126315	-12.7059	1.85915e-33	4.76618e-32
9908	0.788754	-0.0534063	12.7057	1.86284e-33	4.76854e-32
2548	-0.809317	0.0369099	-12.7045	1.88633e-33	4.82149e-32
6717	0.824982	0.0206735	12.7004	1.9681e-33	5.02303e-32
11282	-0.722006	-0.168048	-12.6999	1.97792e-33	5.04062e-32
9689	0.793356	-0.00845523	12.6996	1.98427e-33	5.04931e-32
79077	0.801344	0.0452113	12.6986	2.00439e-33	5.09299e-32
140685	-0.726718	-0.0333149	-12.6978	2.02119e-33	5.1281e-32
115908	0.851132	-0.0281535	12.6954	2.0732e-33	5.25231e-32
3150	0.778199	0.0292869	12.6763	2.52924e-33	6.39823e-32
25972	0.73431	0.22657	12.6703	2.69136e-33	6.79836e-32
11153	-0.820361	0.0537426	-12.6679	2.7577e-33	6.95572e-32
64708	-0.680999	-0.142826	-12.6646	2.85504e-33	7.19068e-32
7840	-0.7828	0.137923	-12.6636	2.88385e-33	7.25264e-32
728747	-0.782935	0.195814	-12.6634	2.89096e-33	7.25991e-32
22909	-0.747372	0.197522	-12.6607	2.97266e-33	7.45418e-32
64856	-0.749041	0.141241	-12.6602	2.98863e-33	7.48332e-32
1842	0.782801	0.271147	12.6517	3.26293e-33	8.15826e-32
51099	0.735014	-0.130384	12.6512	3.28085e-33	8.19116e-32
6856	0.860832	0.115929	12.649	3.35559e-33	8.36563e-32
6520	0.806797	-0.17426	12.6465	3.44665e-33	8.58021e-32
10296	0.806904	0.0348392	12.6447	3.51111e-33	8.72805e-32
23523	-0.794216	0.00711635	-12.6432	3.56565e-33	8.85085e-32
5663	0.86103	0.0439028	12.6425	3.59068e-33	8.90012e-32
199953	-0.736462	-0.181964	-12.6404	3.66876e-33	9.08058e-32
81	-0.665761	-0.0895539	-12.6402	3.67869e-33	9.08638e-32
85025	0.838856	0.0767162	12.6401	3.68167e-33	9.08638e-32
53373	-0.773548	-0.0416975	-12.6347	3.89294e-33	9.59403e-32
1857	-0.776669	-0.0807199	-12.6345	3.90075e-33	9.59952e-32
3988	0.713096	-0.0350093	12.6334	3.94452e-33	9.69337e-32
8567	-0.795719	0.198575	-12.6332	3.95594e-33	9.70758e-32
23420	-0.825348	-0.00763152	-12.6287	4.14515e-33	1.01574e-31
57404	0.809088	0.0440367	12.6247	4.31667e-33	1.05626e-31
9927	-0.761575	0.111901	-12.624	4.35044e-33	1.06302e-31
8078	-0.713151	-0.144565	-12.6235	4.37197e-33	1.06676e-31
2585	0.697092	-0.303262	12.6163	4.71168e-33	1.14802e-31
81689	0.788351	0.0493664	12.6122	4.9138e-33	1.19557e-31
23214	-0.815318	-0.154675	-12.6084	5.11289e-33	1.24226e-31
119710	0.794926	-0.0360969	12.607	5.19002e-33	1.25922e-31
56970	-0.810688	0.0796252	-12.5993	5.61748e-33	1.36101e-31
5264	0.743441	-0.103461	12.587	6.38038e-33	1.54367e-31
7386	0.727454	-0.126352	12.5828	6.66377e-33	1.60997e-31
9789	0.834432	-0.0669595	12.5809	6.79432e-33	1.63921e-31
283899	-0.835804	0.224839	-12.5788	6.94813e-33	1.67397e-31
135154	0.795242	-0.228079	12.5741	7.28854e-33	1.75353e-31
10807	-0.716726	-0.207761	-12.5737	7.32001e-33	1.75864e-31
6227	0.763026	-0.287457	12.5727	7.39589e-33	1.77439e-31
11177	-0.720117	-0.27539	-12.5718	7.46444e-33	1.78606e-31
84525	0.808235	-0.0768669	12.5718	7.46528e-33	1.78606e-31
10444	-0.782485	0.203086	-12.5703	7.57988e-33	1.81096e-31
8724	0.73443	-0.152101	12.5605	8.39065e-33	2.00189e-31
65977	0.82796	0.149732	12.559	8.52253e-33	2.03053e-31
649946	0.784184	-0.0461567	12.5565	8.74228e-33	2.08001e-31
7430	-0.761464	0.0822149	-12.5549	8.8928e-33	2.1129e-31
23386	-0.732785	0.12467	-12.5539	8.98526e-33	2.13192e-31
23275	-0.74359	0.0994337	-12.5537	8.9988e-33	2.1322e-31
11054	-0.752486	-0.182516	-12.5493	9.42285e-33	2.2296e-31
197335	-0.754428	0.272865	-12.548	9.55269e-33	2.25722e-31
207	-0.743623	0.0286887	-12.5419	1.01676e-32	2.39646e-31
23476	-0.777502	-0.0546604	-12.5419	1.01698e-32	2.39646e-31
64327	0.765935	-0.0264753	12.5404	1.03311e-32	2.43113e-31
57132	0.752315	-0.114107	12.539	1.04821e-32	2.4633e-31
10466	0.806513	-0.0327835	12.5374	1.06556e-32	2.50064e-31
3945	0.694352	-0.400366	12.533	1.11484e-32	2.61274e-31
84272	0.731927	-0.267163	12.5296	1.15402e-32	2.70088e-31
285761	-0.778749	-0.0963427	-12.5265	1.19204e-32	2.78606e-31
54556	0.820859	-0.103659	12.5199	1.2758e-32	2.97779e-31
3312	0.812595	-0.0719856	12.5189	1.28865e-32	3.00372e-31
6009	0.676473	-0.258854	12.5124	1.37781e-32	3.20717e-31
8566	-0.660381	-0.0936057	-12.5119	1.38501e-32	3.2196e-31
4332	0.759995	-0.185246	12.5096	1.41874e-32	3.29354e-31
10627	0.768823	-0.187542	12.5086	1.43358e-32	3.3235e-31
5571	0.823304	0.00384138	12.5049	1.48903e-32	3.44741e-31
23071	-0.801044	0.0365622	-12.5047	1.49251e-32	3.45083e-31
84464	-0.780567	0.0898982	-12.5003	1.56192e-32	3.60409e-31
8527	-0.784598	0.168011	-12.5002	1.56299e-32	3.60409e-31
9726	-0.807297	0.108788	-12.4963	1.62697e-32	3.7466e-31
1375	-0.806163	0.165951	-12.4944	1.65972e-32	3.81691e-31
55743	-0.733965	-0.268058	-12.4927	1.6894e-32	3.87999e-31
51562	0.75535	-0.0494633	12.4915	1.70882e-32	3.91935e-31
4069	0.771407	-0.308715	12.4875	1.78129e-32	4.08013e-31
10252	0.777633	0.122054	12.4829	1.86848e-32	4.27416e-31
29796	0.810665	0.102519	12.4799	1.926e-32	4.3945e-31
127002	-0.689177	-0.177125	-12.4799	1.9262e-32	4.3945e-31
29922	0.758862	0.241161	12.4795	1.93436e-32	4.40727e-31
56006	-0.821375	-0.00616951	-12.4724	2.08138e-32	4.73597e-31
6139	0.804866	-0.0565144	12.4707	2.11682e-32	4.81005e-31
5955	0.746772	-0.112247	12.4705	2.12148e-32	4.81005e-31
841	0.825212	-0.0251842	12.4705	2.12233e-32	4.81005e-31
84844	0.761622	-0.267286	12.4676	2.18636e-32	4.94865e-31
5364	-0.711037	0.364773	-12.4634	2.28359e-32	5.16194e-31
60488	0.72063	0.0398773	12.4607	2.34595e-32	5.29594e-31
7538	0.85447	0.0879311	12.4579	2.41473e-32	5.44407e-31
369	-0.803956	0.0897149	-12.4574	2.42807e-32	5.46696e-31
10302	0.767606	-0.105572	12.4555	2.47697e-32	5.56978e-31
27020	0.773709	0.0877607	12.4526	2.55084e-32	5.72841e-31
1616	-0.826061	0.0724299	-12.448	2.67496e-32	5.9993e-31
55257	-0.680357	-0.309927	-12.4462	2.7234e-32	6.09998e-31
256364	-0.740114	0.0404049	-12.443	2.81519e-32	6.29739e-31
10632	0.793395	0.0721761	12.4367	3.00323e-32	6.70929e-31
64092	0.712919	-0.299449	12.4291	3.24679e-32	7.24401e-31
4343	-0.767153	-0.00420353	-12.4229	3.46066e-32	7.70913e-31
22949	0.796682	0.251937	12.4228	3.46422e-32	7.70913e-31
10542	0.724422	0.0463334	12.4217	3.50313e-32	7.78563e-31
85377	-0.590651	-0.346511	-12.4203	3.55222e-32	7.88456e-31
2796	-0.724313	0.0157691	-12.4177	3.65116e-32	8.09372e-31
140680	-0.794367	0.242657	-12.414	3.79035e-32	8.39145e-31
5883	-0.77092	-0.134278	-12.4085	4.0115e-32	8.86964e-31
79161	0.730325	0.100001	12.4059	4.12028e-32	9.09846e-31
51646	0.713161	0.164049	12.4027	4.25552e-32	9.38506e-31
8409	0.755208	-0.0370355	12.401	4.32981e-32	9.53668e-31
5610	-0.780936	-0.14181	-12.4005	4.35401e-32	9.57771e-31
80205	-0.822344	0.0311103	-12.3902	4.83943e-32	1.06319e-30
6256	-0.667602	0.32887	-12.39	4.85032e-32	1.06422e-30
10213	0.721972	-0.373178	12.3873	4.98558e-32	1.09251e-30
8893	-0.761802	0.127733	-12.3836	5.17379e-32	1.13231e-30
55690	-0.785372	-0.0370926	-12.3817	5.27573e-32	1.15315e-30
51128	0.76282	0.0484402	12.3806	5.33918e-32	1.16554e-30
51319	0.725752	-0.292253	12.3799	5.37615e-32	1.17212e-30
144983	0.790402	0.0496246	12.375	5.65045e-32	1.23037e-30
51098	0.763271	0.00709632	12.3733	5.75436e-32	1.25141e-30
29940	0.77019	-0.0593106	12.3683	6.05257e-32	1.3146e-30
81576	-0.731352	0.293791	-12.3671	6.12686e-32	1.32906e-30
84060	0.847589	0.0235122	12.3636	6.35331e-32	1.37644e-30
5283	0.711029	0.282154	12.3633	6.36923e-32	1.37816e-30
134492	0.741141	-0.0417533	12.3598	6.60286e-32	1.42659e-30
2800	-0.716895	0.236767	-12.3597	6.60966e-32	1.42659e-30
55527	-0.779138	0.0935865	-12.3588	6.66891e-32	1.43758e-30
26578	0.775231	-0.220755	12.35	7.30319e-32	1.57233e-30
53339	0.783388	-0.0024028	12.3368	8.35804e-32	1.79719e-30
8848	0.783706	0.111992	12.3351	8.49725e-32	1.82484e-30
51068	0.730585	-0.144529	12.3301	8.94937e-32	1.91954e-30
282991	0.771155	-0.0340654	12.3287	9.075e-32	1.94406e-30
6388	0.682183	0.0926402	12.3256	9.3615e-32	2.00288e-30
129531	0.758915	0.0700975	12.3255	9.37287e-32	2.00288e-30
28957	0.759461	-0.0447034	12.3251	9.41079e-32	2.00849e-30
3569	0.755859	-0.177229	12.308	1.12103e-31	2.38958e-30
3728	-0.627398	0.158486	-12.3045	1.1619e-31	2.47363e-30
4287	-0.768374	0.0437454	-12.2996	1.22167e-31	2.59767e-30
201973	0.733197	0.0918093	12.2991	1.22782e-31	2.60752e-30
266971	0.778099	0.000885567	12.291	1.33341e-31	2.82828e-30
7385	0.798569	0.0943337	12.2779	1.52404e-31	3.22864e-30
51076	0.706835	-0.166768	12.277	1.53772e-31	3.25361e-30
23512	-0.780532	0.00837614	-12.2734	1.59392e-31	3.36839e-30
23277	-0.747241	-0.18405	-12.273	1.60067e-31	3.3785e-30
221496	-0.717082	0.0737918	-12.2725	1.60944e-31	3.39284e-30
151278	-0.766796	-0.0475268	-12.2705	1.64288e-31	3.4591e-30
4134	-0.793697	0.0133038	-12.2689	1.66973e-31	3.51132e-30
152485	-0.745049	0.175531	-12.2649	1.73965e-31	3.6539e-30
83986	-0.794787	0.160152	-12.2647	1.74281e-31	3.65607e-30
135114	0.72053	-0.189657	12.262	1.79037e-31	3.75128e-30
23658	0.751775	-0.161349	12.2608	1.81206e-31	3.7921e-30
4149	0.838577	0.0426778	12.2585	1.85608e-31	3.8795e-30
1933	0.775836	-0.0309336	12.2576	1.87374e-31	3.91167e-30
9023	0.796005	0.114648	12.2528	1.96597e-31	4.09922e-30
10920	0.770005	0.076023	12.2518	1.98749e-31	4.13907e-30
10768	-0.747944	0.408483	-12.2483	2.0583e-31	4.28137e-30
11342	0.745903	-0.05907	12.2475	2.07619e-31	4.31335e-30
10522	-0.749084	0.18738	-12.2451	2.12665e-31	4.41286e-30
25852	0.780667	-0.142266	12.2421	2.19252e-31	4.54406e-30
80135	0.801126	0.0447912	12.2401	2.23698e-31	4.63063e-30
5426	-0.689684	-0.245841	-12.2303	2.472e-31	5.11098e-30
23633	-0.778441	0.0670912	-12.2295	2.4929e-31	5.14801e-30
23244	-0.764567	0.0767529	-12.2261	2.57911e-31	5.31966e-30
153339	0.713188	-0.17173	12.2248	2.61412e-31	5.3854e-30
54973	-0.729596	0.0944029	-12.2223	2.68242e-31	5.51949e-30
144363	0.697821	0.294151	12.2181	2.79771e-31	5.74984e-30
10445	0.832408	0.00183535	12.2179	2.80414e-31	5.75619e-30
199223	-0.744576	0.219103	-12.2127	2.95622e-31	6.06113e-30
10099	0.76944	0.0695044	12.2104	3.02435e-31	6.19344e-30
142940	0.84394	0.104676	12.2088	3.07625e-31	6.29223e-30
170622	0.737005	0.157669	12.208	3.10101e-31	6.33534e-30
30000	-0.69429	-0.0588212	-12.2067	3.14011e-31	6.40761e-30
51112	-0.740475	0.230341	-12.2047	3.20529e-31	6.52631e-30
26273	0.724373	0.182039	12.2047	3.20587e-31	6.52631e-30
2802	-0.73214	0.047291	-12.2013	3.31817e-31	6.74695e-30
27101	0.729696	-0.241121	12.2007	3.33876e-31	6.78079e-30
84191	0.76037	-0.0867439	12.2006	3.34325e-31	6.7819e-30
57799	-0.730645	0.30964	-12.192	3.64506e-31	7.38543e-30
79720	-0.680307	-0.246575	-12.1884	3.78233e-31	7.65454e-30
23082	-0.70761	-0.250042	-12.1879	3.8004e-31	7.68207e-30
55814	-0.80912	0.129586	-12.1849	3.92019e-31	7.91491e-30
8803	0.729051	0.0854651	12.184	3.95459e-31	7.97502e-30
28972	0.710257	0.203919	12.1801	4.11259e-31	8.28394e-30
23368	-0.689548	0.269203	-12.1786	4.1776e-31	8.40504e-30
6391	0.797064	0.111476	12.1756	4.30559e-31	8.65243e-30
25836	-0.714661	0.191945	-12.1704	4.53712e-31	9.10706e-30
25996	0.742894	-0.0938342	12.1641	4.83764e-31	9.69897e-30
22982	-0.763711	0.192623	-12.1617	4.95491e-31	9.9225e-30
148362	0.856057	0.030567	12.1606	5.01054e-31	1.00223e-29
79415	-0.759385	-0.0991689	-12.1576	5.16393e-31	1.03171e-29
253782	-0.596771	0.378229	-12.1574	5.17496e-31	1.03271e-29
284802	-0.796591	0.0399959	-12.1502	5.57012e-31	1.10908e-29
7428	0.774222	0.0224483	12.1502	5.57056e-31	1.10908e-29
9332	0.759621	-0.40976	12.1496	5.60025e-31	1.11371e-29
81533	0.798637	-0.0923016	12.1484	5.67002e-31	1.12628e-29
10671	0.740169	0.209584	12.1465	5.78257e-31	1.14731e-29
8089	0.719847	-0.0288651	12.1398	6.18537e-31	1.22582e-29
9842	-0.768302	0.113964	-12.1376	6.32614e-31	1.25227e-29
124045	-0.6976	-0.13657	-12.1208	7.4942e-31	1.48178e-29
65123	-0.824237	0.300163	-12.1189	7.64277e-31	1.50943e-29
8874	-0.679022	0.104437	-12.1159	7.87135e-31	1.55279e-29
130355	0.724528	0.0486564	12.1157	7.88757e-31	1.5542e-29
55611	-0.742517	-0.126499	-12.1146	7.97723e-31	1.57007e-29
51227	0.723626	0.0844351	12.1089	8.4494e-31	1.6611e-29
25912	0.772808	0.0425429	12.1082	8.51055e-31	1.67122e-29
80152	-0.759184	-0.176525	-12.1005	9.19857e-31	1.80426e-29
11015	0.762005	-0.0531904	12.1003	9.21755e-31	1.80593e-29
9973	0.808349	0.0125125	12.099	9.33641e-31	1.82713e-29
5223	0.771382	-0.176064	12.092	1.00276e-30	1.96017e-29
57466	-0.671236	-0.178714	-12.0898	1.02487e-30	2.00111e-29
2975	-0.807513	0.0760502	-12.0887	1.03581e-30	2.02017e-29
8295	-0.682082	-0.200013	-12.0853	1.07269e-30	2.08975e-29
90379	-0.67428	-0.25713	-12.0843	1.0836e-30	2.1086e-29
55172	0.754776	-0.0297034	12.0814	1.11507e-30	2.16739e-29
11081	0.881582	0.275991	12.0796	1.13562e-30	2.20484e-29
10730	0.757487	-0.132796	12.0786	1.14749e-30	2.22538e-29
5936	0.773527	0.0152806	12.0779	1.15559e-30	2.23857e-29
9443	0.757595	0.189682	12.0764	1.17353e-30	2.27076e-29
4717	0.74942	0.080256	12.0713	1.2344e-30	2.38585e-29
79023	0.741486	-0.195683	12.0679	1.27795e-30	2.46726e-29
246184	0.786243	0.000945066	12.0671	1.28769e-30	2.48328e-29
7064	-0.776091	-0.142886	-12.0572	1.42276e-30	2.74069e-29
441531	0.724925	-0.179762	12.0562	1.43708e-30	2.76517e-29
81502	0.792617	-0.153022	12.0503	1.52503e-30	2.93113e-29
80324	-0.689062	-0.306995	-12.0481	1.55993e-30	2.99485e-29
4296	-0.753377	-0.124574	-12.0468	1.57988e-30	3.02978e-29
26022	0.771632	0.165488	12.0458	1.59613e-30	3.05753e-29
51527	0.74149	0.0374065	12.0445	1.61662e-30	3.09333e-29
5901	0.772661	-0.0958744	12.0422	1.65562e-30	3.16443e-29
51234	0.698194	0.143163	12.0402	1.68859e-30	3.22387e-29
9933	0.610864	-0.279404	12.0347	1.78469e-30	3.40358e-29
84298	0.751707	-0.00699823	12.0338	1.80066e-30	3.43023e-29
8473	-0.808002	0.0426458	-12.03	1.87072e-30	3.55974e-29
51096	0.658514	-0.182112	12.0214	2.03947e-30	3.87656e-29
51389	0.760879	0.0675237	12.0199	2.07088e-30	3.93193e-29
51136	0.719412	-0.108171	12.0192	2.08489e-30	3.95417e-29
27429	0.775171	-0.0817647	12.0163	2.14666e-30	4.06683e-29
9924	-0.751142	0.26691	-12.0147	2.18297e-30	4.13107e-29
65062	0.710615	-0.242918	12.0134	2.20967e-30	4.177e-29
57167	-0.8082	0.106505	-12.0098	2.29279e-30	4.32937e-29
55972	0.770396	-0.0749194	12.0006	2.51335e-30	4.74063e-29
23099	-0.765098	-0.0271658	-12.0003	2.52205e-30	4.74812e-29
148867	-0.775925	0.087253	-12.0002	2.52284e-30	4.74812e-29
55829	0.724951	-0.119019	11.9927	2.72252e-30	5.11833e-29
56260	-0.75635	0.000891458	-11.99	2.79698e-30	5.25257e-29
257364	-0.737682	0.231434	-11.9895	2.81071e-30	5.2726e-29
57088	0.712997	0.281585	11.9806	3.07088e-30	5.75439e-29
10483	0.759728	0.0424355	11.9801	3.08861e-30	5.78131e-29
4327	0.744657	-0.0469105	11.9764	3.20273e-30	5.98842e-29
28227	-0.707832	-0.131557	-11.9701	3.41288e-30	6.37441e-29
10935	0.732392	0.182642	11.9648	3.59826e-30	6.71337e-29
54826	0.717134	0.185087	11.9598	3.78327e-30	7.0509e-29
6444	0.799507	0.257686	11.9575	3.87349e-30	7.21122e-29
6238	-0.760552	-0.151173	-11.9449	4.39343e-30	8.17035e-29
201255	-0.68918	-0.208797	-11.9432	4.46719e-30	8.29855e-29
301	0.712641	-0.136837	11.9312	5.03604e-30	9.3452e-29
51385	-0.711388	0.221169	-11.9301	5.09363e-30	9.44189e-29
1040	-0.642519	0.193836	-11.9294	5.12816e-30	9.49268e-29
27335	0.745354	-0.105949	11.9293	5.13207e-30	9.49268e-29
5165	-0.61976	0.212546	-11.9254	5.34108e-30	9.86866e-29
55967	0.741412	-0.0712918	11.922	5.52436e-30	1.01964e-28
28956	0.794432	0.155481	11.9208	5.59086e-30	1.0308e-28
55633	-0.725481	-0.194246	-11.9161	5.85563e-30	1.07846e-28
285343	0.740581	-0.141542	11.9151	5.91726e-30	1.08865e-28
26223	0.820835	0.0296449	11.9137	6.00264e-30	1.10318e-28
112942	0.694271	0.190868	11.9135	6.00987e-30	1.10333e-28
55847	0.786219	-0.23601	11.9133	6.02625e-30	1.10515e-28
84641	0.743983	-0.209734	11.9103	6.2063e-30	1.13696e-28
55052	0.780271	0.0630327	11.9094	6.26342e-30	1.14621e-28
9445	0.706915	0.191919	11.909	6.29029e-30	1.1499e-28
401397	0.748067	-0.0619315	11.9077	6.37136e-30	1.16348e-28
55920	-0.691335	-0.216699	-11.9065	6.44498e-30	1.17568e-28
56886	-0.795006	-0.0786545	-11.9054	6.51942e-30	1.188e-28
23067	-0.744499	0.0797433	-11.9043	6.59195e-30	1.19994e-28
518	0.728915	-0.168217	11.9039	6.61607e-30	1.203e-28
1363	0.71892	0.17013	11.9038	6.62271e-30	1.203e-28
56983	-0.736305	-0.0095701	-11.9024	6.71709e-30	1.21885e-28
1119	-0.702267	-0.0953184	-11.9001	6.87432e-30	1.24607e-28
4907	0.637578	-0.291396	11.8963	7.139e-30	1.29269e-28
26589	0.727145	-0.036118	11.8956	7.18843e-30	1.30027e-28
92126	-0.790078	0.13891	-11.8842	8.05832e-30	1.45608e-28
2730	0.72187	-0.175691	11.8832	8.13672e-30	1.46871e-28
6643	0.681504	0.0683343	11.8825	8.18886e-30	1.47657e-28
10607	-0.747151	0.142021	-11.8814	8.28461e-30	1.49227e-28
60672	-0.632988	-0.263107	-11.8691	9.36444e-30	1.68501e-28
57456	0.722442	-0.186937	11.8688	9.39241e-30	1.68828e-28
89970	-0.774698	-0.0307161	-11.8684	9.4325e-30	1.69304e-28
55737	0.783817	-0.222214	11.8683	9.43857e-30	1.69304e-28
29105	0.726237	-0.407625	11.8672	9.53857e-30	1.70919e-28
11152	0.779227	0.0420485	11.8561	1.06616e-29	1.90843e-28
10771	-0.680917	0.289727	-11.8527	1.10274e-29	1.97187e-28
953	0.782576	-0.00329278	11.8524	1.10621e-29	1.97602e-28
4621	-0.728123	-0.00929057	-11.8522	1.10743e-29	1.97615e-28
27131	0.672152	-0.286095	11.8443	1.19829e-29	2.13606e-28
10549	0.682104	-0.489944	11.8436	1.20685e-29	2.14909e-28
80218	0.664693	-0.152627	11.841	1.23866e-29	2.20345e-28
5316	-0.750157	0.245273	-11.8376	1.28125e-29	2.27686e-28
23597	0.667919	-0.377034	11.8318	1.35785e-29	2.4105e-28
6622	0.707233	0.0525703	11.8277	1.41332e-29	2.50639e-28
5424	-0.599998	-0.39466	-11.825	1.45213e-29	2.57256e-28
1994	-0.713529	-0.111626	-11.8224	1.48978e-29	2.63654e-28
129563	-0.713635	-0.074429	-11.8217	1.50035e-29	2.65252e-28
80279	-0.631275	0.377741	-11.8215	1.50432e-29	2.65681e-28
3588	0.71986	-0.168317	11.8196	1.53151e-29	2.70206e-28
57002	0.743479	0.00230044	11.8174	1.5663e-29	2.7606e-28
6046	-0.745855	0.0886156	-11.8163	1.58275e-29	2.78674e-28
5999	0.780982	-0.0716348	11.8158	1.59182e-29	2.79984e-28
63035	-0.78383	0.0441031	-11.8137	1.62544e-29	2.85605e-28
10025	-0.715766	0.249406	-11.8048	1.77413e-29	3.11415e-28
3911	-0.696322	0.213518	-11.7996	1.86811e-29	3.27576e-28
5557	0.662844	-0.267912	11.7922	2.01116e-29	3.52301e-28
64645	0.727998	0.00180412	11.7874	2.1093e-29	3.69117e-28
28977	0.717413	-0.230036	11.7853	2.15447e-29	3.76638e-28
51247	0.700981	0.115765	11.7833	2.19597e-29	3.83503e-28
56952	0.565177	-0.168863	11.7806	2.25618e-29	3.93618e-28
7551	-0.736119	0.103839	-11.7794	2.28246e-29	3.97799e-28
4863	-0.703829	-0.0917667	-11.7764	2.35281e-29	4.09238e-28
9709	0.733014	-0.0969135	11.7764	2.35285e-29	4.09238e-28
9057	-0.703765	-0.25069	-11.7755	2.37469e-29	4.12621e-28
285148	0.694597	0.0539356	11.7741	2.40746e-29	4.17893e-28
275	-0.730136	0.234316	-11.769	2.53206e-29	4.39078e-28
5827	0.711414	0.00691664	11.7659	2.61071e-29	4.5226e-28
55591	-0.74458	0.162454	-11.7617	2.72271e-29	4.71188e-28
23414	0.787375	0.0911546	11.7564	2.86888e-29	4.95985e-28
116068	0.69061	-0.110542	11.7533	2.95774e-29	5.10835e-28
597	0.706406	-0.0672496	11.7453	3.20193e-29	5.52037e-28
22954	0.716217	0.00521414	11.7452	3.20273e-29	5.52037e-28
64770	-0.701372	-0.134828	-11.7435	3.25831e-29	5.61055e-28
121227	0.641048	-0.203971	11.7415	3.32525e-29	5.72009e-28
25792	-0.750326	-0.0390638	-11.7366	3.48911e-29	5.99596e-28
9948	0.774296	-0.0844376	11.7321	3.64864e-29	6.26386e-28
1161	0.728791	-0.0882988	11.729	3.76014e-29	6.44885e-28
9188	0.717576	-0.179258	11.7272	3.82752e-29	6.55786e-28
353322	0.688897	-0.111257	11.7271	3.83403e-29	6.56249e-28
55217	0.741542	-0.105127	11.7264	3.86082e-29	6.60177e-28
29888	-0.751406	-0.086934	-11.7257	3.88579e-29	6.63786e-28
317762	-0.674058	-0.00295906	-11.7218	4.03745e-29	6.8901e-28
2967	0.738458	-0.106865	11.7211	4.06466e-29	6.92966e-28
1445	-0.661717	-0.281082	-11.7172	4.22716e-29	7.19956e-28
29087	0.750905	0.194647	11.7066	4.69238e-29	7.98402e-28
90139	-0.74561	0.0431158	-11.7065	4.69926e-29	7.98782e-28
6950	0.700613	-0.191468	11.7054	4.74695e-29	8.06092e-28
55705	-0.728549	-0.144985	-11.7049	4.77459e-29	8.09985e-28
55929	-0.724712	0.113772	-11.7045	4.79292e-29	8.12293e-28
124491	0.627986	-0.434622	11.7031	4.85701e-29	8.22345e-28
25816	0.680411	-0.275247	11.7017	4.9259e-29	8.33188e-28
7709	-0.733431	0.0815077	-11.7009	4.96369e-29	8.38757e-28
5863	-0.679745	0.379736	-11.7006	4.98151e-29	8.40941e-28
1490	0.720043	0.116943	11.6953	5.24492e-29	8.84541e-28
51324	0.78981	-0.0266524	11.6949	5.26906e-29	8.87741e-28
9711	-0.665299	-0.192288	-11.6923	5.40667e-29	9.10035e-28
8905	0.698677	-0.217451	11.6887	5.59763e-29	9.41256e-28
83463	-0.70096	-0.368924	-11.6872	5.68477e-29	9.54975e-28
4060	0.746231	0.135889	11.6804	6.0762e-29	1.01956e-27
64848	-0.740223	0.295141	-11.6803	6.0811e-29	1.01956e-27
25927	0.692697	0.107819	11.6793	6.14226e-29	1.02881e-27
25875	0.794672	0.175518	11.679	6.16049e-29	1.03086e-27
6195	-0.715043	0.0245244	-11.6752	6.39952e-29	1.06982e-27
51375	0.73766	-0.0415262	11.6707	6.69009e-29	1.11731e-27
339451	-0.71523	-0.0996969	-11.6656	7.03184e-29	1.17325e-27
367	-0.562254	0.395637	-11.6617	7.30554e-29	1.21773e-27
56904	-0.607373	0.364422	-11.648	8.36271e-29	1.3926e-27
307	0.69854	-0.0458654	11.6451	8.6041e-29	1.43141e-27
51284	0.760215	-0.0319253	11.6449	8.62402e-29	1.43334e-27
6002	-0.706032	0.207489	-11.636	9.40712e-29	1.56198e-27
1316	0.785189	-0.205564	11.6353	9.47172e-29	1.57119e-27
29945	-0.722356	0.195817	-11.6315	9.83171e-29	1.62934e-27
8602	-0.686786	-0.111665	-11.6263	1.03479e-28	1.71323e-27
150726	-0.73575	-0.0270941	-11.6259	1.03931e-28	1.71906e-27
22926	0.784101	0.081808	11.6251	1.04705e-28	1.7302e-27
22839	-0.726216	-0.0895747	-11.6192	1.11025e-28	1.83287e-27
29934	0.756029	-0.0205452	11.6138	1.17066e-28	1.93075e-27
55201	-0.714817	-0.0886916	-11.6133	1.17574e-28	1.93727e-27
4850	-0.676776	0.112485	-11.6112	1.20119e-28	1.97731e-27
4140	-0.741773	0.110737	-11.6088	1.22975e-28	2.02239e-27
5480	0.747599	0.0976541	11.6027	1.30513e-28	2.14431e-27
8493	0.607803	-0.22051	11.6005	1.33381e-28	2.18932e-27
91408	0.68456	-0.188791	11.6003	1.33593e-28	2.19071e-27
55486	0.725466	-0.148141	11.5991	1.35256e-28	2.21588e-27
388962	0.724323	-0.28789	11.5944	1.41574e-28	2.31718e-27
83608	0.711877	-0.199314	11.5928	1.43799e-28	2.35136e-27
7675	0.724319	-0.136967	11.5916	1.45575e-28	2.37815e-27
10755	-0.667549	-0.101791	-11.591	1.46463e-28	2.39038e-27
10579	-0.692824	0.0910767	-11.5874	1.51589e-28	2.47169e-27
29102	-0.725526	-0.122054	-11.5859	1.53964e-28	2.50804e-27
63922	-0.73648	-0.151835	-11.5847	1.55757e-28	2.53485e-27
401505	0.698248	-0.316471	11.5823	1.59369e-28	2.59092e-27
112849	0.665452	-0.217407	11.5823	1.59504e-28	2.59092e-27
10924	0.723209	-0.0762103	11.5814	1.60917e-28	2.6114e-27
6499	-0.718635	0.125566	-11.5797	1.63533e-28	2.65136e-27
5631	0.754061	-0.0176485	11.578	1.66323e-28	2.69405e-27
55973	0.766497	0.0673446	11.569	1.8167e-28	2.93988e-27
2210	0.721671	-0.220698	11.5668	1.85508e-28	2.99917e-27
219771	-0.677342	0.0937913	-11.5657	1.87523e-28	3.02735e-27
2206	0.817938	0.236353	11.5657	1.87604e-28	3.02735e-27
9482	0.781869	0.173734	11.5601	1.98266e-28	3.19641e-27
7465	0.770278	-0.0341415	11.5555	2.07344e-28	3.33963e-27
22846	-0.787248	0.164537	-11.5512	2.16303e-28	3.48068e-27
51661	0.803783	0.0677215	11.551	2.16659e-28	3.48315e-27
51074	0.706667	0.0165028	11.5464	2.26685e-28	3.64093e-27
23126	-0.810624	0.270876	-11.546	2.27454e-28	3.64988e-27
78994	-0.756513	0.182367	-11.5402	2.40853e-28	3.86128e-27
2618	0.647496	-0.210627	11.5322	2.60281e-28	4.16886e-27
10049	0.727969	0.0793778	11.5286	2.69732e-28	4.31621e-27
25913	0.765698	0.0858299	11.5249	2.79527e-28	4.4688e-27
9149	-0.713999	0.224133	-11.5194	2.95183e-28	4.71471e-27
57187	-0.751248	-0.0784337	-11.5189	2.96488e-28	4.73116e-27
5157	0.719698	0.248164	11.5038	3.43503e-28	5.47631e-27
286102	0.716877	0.156958	11.4971	3.66851e-28	5.84312e-27
51000	0.707387	0.0221988	11.4967	3.68158e-28	5.85852e-27
23168	-0.810661	0.0699	-11.4913	3.88157e-28	6.17105e-27
4958	0.75934	0.368089	11.4742	4.58527e-28	7.28309e-27
7178	0.730207	0.1121	11.4735	4.61932e-28	7.3304e-27
27247	0.716557	0.171644	11.4728	4.64992e-28	7.37217e-27
280664	0.778067	-0.0432487	11.4671	4.91353e-28	7.78292e-27
143879	0.755256	0.195529	11.4626	5.13577e-28	8.12747e-27
219699	-0.773575	0.276047	-11.4523	5.67456e-28	8.97186e-27
2737	-0.694656	0.398963	-11.4522	5.68324e-28	8.97733e-27
51601	0.745926	0.189949	11.4498	5.81544e-28	9.17772e-27
85002	0.737973	0.110214	11.449	5.86108e-28	9.24127e-27
2550	-0.716301	0.187203	-11.4442	6.13988e-28	9.67199e-27
11014	0.721643	-0.205365	11.4424	6.24904e-28	9.83495e-27
283149	-0.721418	-0.0399096	-11.4417	6.29294e-28	9.89499e-27
64432	-0.657954	-0.123853	-11.4377	6.54255e-28	1.02781e-26
10616	-0.678495	0.114396	-11.4358	6.66522e-28	1.04612e-26
4828	0.665222	-0.320763	11.4195	7.8072e-28	1.22424e-26
58493	0.784872	0.0960137	11.4095	8.60758e-28	1.34852e-26
6173	0.74566	-0.0286414	11.4044	9.04453e-28	1.41569e-26
8690	0.624333	-0.197876	11.404	9.07168e-28	1.41865e-26
375248	-0.770773	-0.0725555	-11.3989	9.53624e-28	1.48994e-26
57176	-0.734008	0.0404122	-11.3976	9.66103e-28	1.50807e-26
5983	0.630754	-0.306425	11.3974	9.67571e-28	1.50899e-26
23371	-0.697925	0.398371	-11.3961	9.80209e-28	1.52731e-26
283	0.673792	0.384231	11.392	1.01918e-27	1.58661e-26
114822	-0.660343	0.0325515	-11.3874	1.06598e-27	1.65795e-26
23060	-0.718216	0.145037	-11.3865	1.07515e-27	1.6707e-26
1018	-0.684823	-0.108734	-11.3828	1.11468e-27	1.73057e-26
85456	-0.714171	0.191991	-11.3819	1.12399e-27	1.74345e-26
11140	-0.63808	-0.00843196	-11.3816	1.12782e-27	1.74781e-26
90806	-0.708098	0.38408	-11.3737	1.21752e-27	1.88512e-26
3098	-0.700145	0.243282	-11.3724	1.23328e-27	1.90781e-26
4013	0.740144	0.102691	11.3708	1.25199e-27	1.93502e-26
6909	-0.69287	0.106291	-11.3647	1.32833e-27	2.05116e-26
57617	-0.719439	0.084356	-11.3627	1.35387e-27	2.08873e-26
4968	0.698119	-0.0583228	11.3616	1.36819e-27	2.10892e-26
84229	0.74996	-0.0770688	11.36	1.39016e-27	2.14087e-26
92689	0.725164	0.156501	11.3554	1.45397e-27	2.23713e-26
84693	0.775156	0.224551	11.353	1.48766e-27	2.28692e-26
51018	0.757586	-0.106575	11.3523	1.49714e-27	2.29944e-26
145853	0.705134	-0.0766586	11.3505	1.52462e-27	2.33956e-26
571	0.735572	-0.145119	11.3485	1.55362e-27	2.38194e-26
3512	0.77495	-0.0132834	11.3475	1.56815e-27	2.40207e-26
23568	0.728526	-0.116461	11.3472	1.57373e-27	2.40849e-26
55296	0.661036	0.387598	11.3437	1.62777e-27	2.48897e-26
284040	0.706861	0.05828	11.3421	1.65358e-27	2.52619e-26
5511	0.719191	0.0260739	11.3366	1.74273e-27	2.66003e-26
85378	-0.740599	0.0350124	-11.3359	1.75423e-27	2.6752e-26
84987	0.733333	0.032567	11.3289	1.87735e-27	2.86042e-26
25861	-0.75721	0.273086	-11.3262	1.92786e-27	2.93479e-26
2475	-0.702642	0.0403362	-11.3244	1.96185e-27	2.98388e-26
5586	-0.752375	0.0161785	-11.3223	2.00195e-27	3.04218e-26
4649	-0.7183	0.192501	-11.3186	2.07457e-27	3.14975e-26
84520	0.729291	0.104685	11.3125	2.19961e-27	3.33666e-26
5315	-0.740893	-0.119719	-11.3092	2.27015e-27	3.44062e-26
1820	-0.685791	-0.157207	-11.3091	2.27295e-27	3.44184e-26
9993	-0.691407	0.0439396	-11.3081	2.29582e-27	3.47342e-26
27246	-0.751565	0.175843	-11.2983	2.52327e-27	3.81418e-26
5756	0.749199	0.0408507	11.2922	2.67635e-27	4.04201e-26
8131	-0.719462	0.112846	-11.2864	2.8297e-27	4.26987e-26
91289	-0.738926	-0.169364	-11.2758	3.13365e-27	4.72437e-26
79649	0.693246	-0.139188	11.2736	3.20001e-27	4.82019e-26
29093	0.713777	0.113054	11.2652	3.46938e-27	5.22137e-26
20	-0.73307	0.168773	-11.2613	3.60191e-27	5.41609e-26
56474	0.728158	-0.0061891	11.2584	3.70434e-27	5.56524e-26
10135	0.680024	-0.197363	11.2582	3.71273e-27	5.57298e-26
56034	0.69967	0.210631	11.2572	3.74731e-27	5.61998e-26
9814	-0.740864	0.189785	-11.257	3.75347e-27	5.62432e-26
6990	0.668969	0.237044	11.2543	3.85407e-27	5.77003e-26
139341	0.677603	0.0945897	11.2536	3.87897e-27	5.80226e-26
2107	0.702568	-0.00430442	11.2526	3.917e-27	5.85405e-26
1241	-0.720572	-0.053206	-11.2405	4.3993e-27	6.56916e-26
7443	0.587881	-0.459174	11.2377	4.51966e-27	6.74304e-26
7295	0.707564	-0.311216	11.2376	4.52483e-27	6.74489e-26
6272	-0.616007	0.207927	-11.2327	4.74504e-27	7.06703e-26
283431	-0.605759	-0.439657	-11.2324	4.75681e-27	7.07843e-26
153090	-0.723557	-0.00312739	-11.2311	4.81542e-27	7.15945e-26
162073	-0.763684	0.211092	-11.2278	4.97308e-27	7.38748e-26
51649	0.656859	-0.163512	11.2254	5.08665e-27	7.54966e-26
7156	-0.692447	-0.103854	-11.2242	5.14499e-27	7.62767e-26
113402	0.730096	-0.0657421	11.2242	5.14808e-27	7.62767e-26
9020	-0.686513	-0.117738	-11.2178	5.4715e-27	8.09989e-26
51466	-0.565977	0.543136	-11.217	5.51541e-27	8.15787e-26
5292	0.654145	-0.337283	11.2115	5.81582e-27	8.59482e-26
1838	-0.667518	-0.089342	-11.2094	5.93252e-27	8.75976e-26
11269	0.727208	-0.161981	11.2071	6.06156e-27	8.94262e-26
400710	0.760763	-0.0355351	11.2017	6.38541e-27	9.41232e-26
1349	0.725166	-0.196416	11.1987	6.57173e-27	9.67867e-26
146059	-0.660294	0.221177	-11.1986	6.5787e-27	9.68066e-26
3398	0.746171	-0.114615	11.1978	6.62825e-27	9.74523e-26
4439	-0.702608	-0.0745016	-11.1974	6.65236e-27	9.77232e-26
3476	0.646102	0.33949	11.1971	6.67061e-27	9.79076e-26
8520	0.721523	0.0125563	11.1968	6.6929e-27	9.81511e-26
127687	0.735841	-0.0655756	11.1947	6.82958e-27	1.0007e-25
399512	-0.719067	0.391876	-11.1928	6.95621e-27	1.01839e-25
285359	-0.695213	0.370925	-11.1848	7.51052e-27	1.09861e-25
7769	0.718375	0.113176	11.1838	7.58397e-27	1.10841e-25
10312	-0.721564	-0.0408521	-11.1817	7.73454e-27	1.12945e-25
54510	0.722369	0.174286	11.1796	7.89156e-27	1.1514e-25
51100	0.652878	-0.111202	11.1729	8.41214e-27	1.22632e-25
11179	0.757861	0.000613697	11.1682	8.79834e-27	1.28153e-25
22859	-0.642628	0.233097	-11.1666	8.93657e-27	1.30057e-25
1633	0.639528	-0.262837	11.1659	8.99821e-27	1.30843e-25
261726	0.751059	-0.131922	11.1634	9.21488e-27	1.3388e-25
57693	-0.653404	0.00472297	-11.157	9.79825e-27	1.42236e-25
145553	0.615269	0.229305	11.1566	9.83285e-27	1.42618e-25
63931	0.718543	0.3014	11.1564	9.85486e-27	1.42817e-25
256691	0.64859	0.196463	11.1551	9.97404e-27	1.44422e-25
116254	0.70867	0.00516406	11.1495	1.0521e-26	1.52214e-25
51024	0.691056	0.249953	11.1446	1.10273e-26	1.59405e-25
9919	-0.623312	0.216562	-11.1435	1.11429e-26	1.60941e-25
389203	0.736677	0.0342141	11.1428	1.1219e-26	1.61904e-25
5914	-0.604887	0.305521	-11.1427	1.12323e-26	1.6196e-25
195827	0.629791	-0.199998	11.1395	1.15828e-26	1.66745e-25
83478	0.70702	-0.0356443	11.1395	1.15835e-26	1.66745e-25
5686	0.684078	-0.189001	11.1375	1.17968e-26	1.69672e-25
6119	0.707453	-0.0442115	11.1329	1.23303e-26	1.77199e-25
57666	-0.703262	0.184753	-11.1318	1.24592e-26	1.78902e-25
10457	0.714587	-0.232	11.13	1.26788e-26	1.81902e-25
4236	0.668506	0.190797	11.1299	1.26924e-26	1.81946e-25
199731	-0.638696	0.286186	-11.1265	1.31042e-26	1.87692e-25
64763	-0.698417	0.00217526	-11.1135	1.48458e-26	2.1246e-25
3275	-0.712764	-0.144649	-11.1116	1.51135e-26	2.16112e-25
10965	0.743178	0.134608	11.1114	1.51348e-26	2.16237e-25
246243	-0.664633	-0.209956	-11.1102	1.53091e-26	2.18546e-25
4015	0.681576	-0.123348	11.1046	1.61537e-26	2.30411e-25
8899	-0.68338	-0.13659	-11.1033	1.63497e-26	2.33014e-25
11319	0.751519	0.0551374	11.0989	1.70468e-26	2.42748e-25
134353	-0.69406	0.00639485	-11.095	1.76948e-26	2.5173e-25
118487	0.634942	-0.0346711	11.095	1.77069e-26	2.5173e-25
80213	0.6737	0.152183	11.0944	1.78055e-26	2.52924e-25
91010	0.787158	-0.0394639	11.0882	1.88908e-26	2.68118e-25
163154	-0.727724	0.0241224	-11.0854	1.93957e-26	2.75058e-25
55652	-0.632987	0.25251	-11.0817	2.00847e-26	2.84594e-25
928	0.671347	0.0911015	11.0757	2.12689e-26	3.01125e-25
6339	-0.706367	0.394858	-11.072	2.20376e-26	3.11753e-25
3984	-0.613331	-0.223637	-11.0667	2.31604e-26	3.27367e-25
79683	-0.682404	-0.0707941	-11.0664	2.3231e-26	3.28095e-25
2213	0.642025	-0.214752	11.0646	2.363e-26	3.33457e-25
6814	0.697166	0.164528	11.0614	2.43706e-26	3.43625e-25
84775	-0.648663	0.130265	-11.0586	2.50176e-26	3.52459e-25
91544	-0.675866	0.430667	-11.053	2.63824e-26	3.71383e-25
64319	-0.745817	0.0327788	-11.0515	2.67806e-26	3.76681e-25
517	0.673071	0.24625	11.0512	2.68412e-26	3.77224e-25
6711	-0.7322	0.06682	-11.0477	2.7761e-26	3.89832e-25
85451	-0.672667	-0.0152268	-11.0441	2.87151e-26	4.02901e-25
6597	-0.600646	-0.164217	-11.0434	2.89114e-26	4.05326e-25
9510	0.662279	-0.165244	11.0399	2.98942e-26	4.18763e-25
408050	0.734221	-0.0328627	11.0344	3.14964e-26	4.40847e-25
83955	0.704269	0.031762	11.0339	3.16417e-26	4.42521e-25
29979	0.619563	-0.341613	11.0338	3.16807e-26	4.42706e-25
57143	-0.741965	0.0246642	-11.0309	3.25354e-26	4.54281e-25
246744	-0.79398	0.368674	-11.0225	3.52349e-26	4.91574e-25
9550	0.689058	0.144269	11.0223	3.53019e-26	4.92109e-25
26872	0.764971	0.0682703	11.0186	3.65832e-26	5.09558e-25
2619	0.711964	-0.0239742	11.0179	3.68192e-26	5.1243e-25
54903	-0.644338	0.0633461	-11.0168	3.71932e-26	5.17217e-25
23355	-0.744001	0.108837	-11.011	3.93057e-26	5.46153e-25
347862	-0.651036	0.135304	-11.0072	4.07381e-26	5.65598e-25
10845	0.655279	-0.130903	11.0061	4.11641e-26	5.71052e-25
159	0.714401	0.018589	11.0038	4.20916e-26	5.83448e-25
8804	0.671315	0.00229426	10.9924	4.68801e-26	6.493e-25
114801	0.689875	-0.104866	10.9905	4.77268e-26	6.60496e-25
4780	0.726299	0.011866	10.989	4.84098e-26	6.69409e-25
60592	0.634664	0.117299	10.9871	4.92802e-26	6.80897e-25
85007	-0.627452	0.30561	-10.986	4.98233e-26	6.8785e-25
128	0.679739	0.1132	10.9825	5.14894e-26	7.10282e-25
79832	0.721991	-0.0733134	10.9819	5.17955e-26	7.13931e-25
7175	-0.741932	-0.0387649	-10.9805	5.24714e-26	7.22669e-25
26015	-0.729624	0.015199	-10.9788	5.33309e-26	7.33918e-25
1660	0.747811	-0.0810714	10.978	5.37212e-26	7.38699e-25
23030	-0.668427	0.477932	-10.9762	5.46519e-26	7.50896e-25
55661	-0.667799	-0.211163	-10.9761	5.47073e-26	7.51057e-25
55299	0.648872	-0.340271	10.9758	5.48703e-26	7.52694e-25
4783	0.654382	-0.314177	10.9671	5.95449e-26	8.16168e-25
8312	-0.757731	0.132607	-10.9636	6.15731e-26	8.43296e-25
55802	-0.662928	0.15183	-10.9606	6.33336e-26	8.66718e-25
1760	-0.721134	0.124422	-10.9587	6.44554e-26	8.81369e-25
144245	0.668319	0.0275068	10.9584	6.46239e-26	8.8297e-25
56948	0.703252	0.0938713	10.9532	6.78795e-26	9.26717e-25
389558	0.589648	-0.0957006	10.9528	6.81369e-26	9.29494e-25
51668	0.664123	-0.0715292	10.9513	6.91396e-26	9.42424e-25
8764	-0.586494	0.246518	-10.9512	6.92151e-26	9.42706e-25
84286	-0.64452	0.268153	-10.9496	7.0213e-26	9.55541e-25
54788	0.723448	0.128488	10.9428	7.48846e-26	1.01831e-24
404093	-0.630146	0.113545	-10.9414	7.58628e-26	1.0308e-24
4338	0.719734	0.139382	10.941	7.61831e-26	1.03433e-24
149986	0.742562	-0.0780848	10.9371	7.90446e-26	1.07234e-24
3479	0.729343	0.130564	10.9348	8.07926e-26	1.09519e-24
64710	-0.714533	-0.0466594	-10.9331	8.20755e-26	1.1117e-24
79868	0.676401	0.0967626	10.9321	8.28346e-26	1.1211e-24
64777	-0.61146	0.202581	-10.9306	8.40154e-26	1.13619e-24
7373	0.730737	0.315164	10.9298	8.46523e-26	1.1439e-24
9150	-0.724777	-0.102386	-10.9292	8.51172e-26	1.14928e-24
653604	0.638644	-0.22678	10.9248	8.87381e-26	1.19723e-24
7388	0.601144	-0.336279	10.9202	9.26948e-26	1.24964e-24
26520	0.748072	-0.00690957	10.9185	9.42101e-26	1.26907e-24
7803	0.703218	-0.0403418	10.9176	9.49517e-26	1.27806e-24
55534	-0.81463	0.127812	-10.9129	9.93038e-26	1.33559e-24
125228	0.619906	-0.206992	10.9126	9.95563e-26	1.33794e-24
9175	-0.655553	0.0158862	-10.9105	1.01546e-25	1.36361e-24
9807	-0.695033	0.246048	-10.9034	1.08566e-25	1.45676e-24
119016	-0.705862	0.0102688	-10.9028	1.09134e-25	1.46323e-24
8148	-0.651156	0.165837	-10.9025	1.0946e-25	1.46645e-24
81556	0.711896	0.0848336	10.8995	1.12563e-25	1.50685e-24
23351	-0.669104	0.279409	-10.8989	1.1322e-25	1.51447e-24
26233	-0.610947	-0.297869	-10.8982	1.13951e-25	1.52307e-24
9934	0.660656	-0.127658	10.8964	1.15979e-25	1.54897e-24
6880	0.646715	-0.0102561	10.8948	1.17712e-25	1.5709e-24
64772	-0.711081	0.0113477	-10.8947	1.17817e-25	1.57108e-24
91283	0.599568	-0.360535	10.89	1.23086e-25	1.64007e-24
1806	0.687451	-0.0286177	10.889	1.24346e-25	1.65557e-24
29115	-0.610715	-0.20883	-10.8873	1.26283e-25	1.68007e-24
23741	0.694244	0.147165	10.8863	1.27548e-25	1.69558e-24
10425	-0.664359	0.15101	-10.8835	1.30937e-25	1.73929e-24
23199	-0.657363	0.0559722	-10.8813	1.33637e-25	1.77378e-24
55016	0.651589	-0.227417	10.8804	1.34779e-25	1.78757e-24
8655	0.654091	0.00402592	10.8747	1.42164e-25	1.88406e-24
10525	-0.697133	-0.164544	-10.874	1.43159e-25	1.89579e-24
54014	-0.728659	0.0826655	-10.8738	1.43375e-25	1.89718e-24
10721	-0.545763	-0.627131	-10.8689	1.50114e-25	1.98483e-24
5929	0.727054	0.0120343	10.8676	1.5203e-25	2.00862e-24
2702	0.739746	0.00903034	10.8657	1.54678e-25	2.04204e-24
28984	0.694757	0.00223667	10.8644	1.56606e-25	2.0659e-24
56893	-0.685042	-0.13812	-10.8631	1.58495e-25	2.08922e-24
84278	-0.691643	0.087427	-10.8627	1.59113e-25	2.09576e-24
215	-0.543226	-0.346152	-10.8589	1.64938e-25	2.17083e-24
7048	0.6791	0.0408102	10.8514	1.76934e-25	2.32692e-24
5173	0.704024	-0.0578502	10.8512	1.77259e-25	2.32942e-24
27235	0.620311	-0.443094	10.8506	1.78309e-25	2.34143e-24
9044	-0.712823	-0.0869386	-10.8491	1.80773e-25	2.37197e-24
5168	0.701833	-0.0699692	10.8487	1.81465e-25	2.37924e-24
55331	-0.729899	-0.176966	-10.8479	1.82892e-25	2.39613e-24
28988	-0.703013	-0.109249	-10.8359	2.04668e-25	2.67937e-24
8405	-0.631964	0.21772	-10.8355	2.05364e-25	2.68644e-24
22849	-0.647699	0.364983	-10.8303	2.15604e-25	2.81825e-24
54927	0.662523	-0.357477	10.8295	2.17143e-25	2.83622e-24
51317	-0.705202	-0.0189975	-10.8257	2.25103e-25	2.937e-24
10311	0.685986	-0.0636881	10.8257	2.25201e-25	2.937e-24
5156	0.717267	-0.032844	10.8243	2.28002e-25	2.97129e-24
4189	0.711006	-0.0147087	10.8229	2.3106e-25	3.00885e-24
23543	-0.66866	0.0623169	-10.8228	2.31354e-25	3.0104e-24
284367	0.761946	0.0510781	10.8227	2.31613e-25	3.01149e-24
9159	-0.631696	-0.0948717	-10.8203	2.36678e-25	3.07502e-24
3489	0.670825	0.119544	10.8199	2.37699e-25	3.08596e-24
57649	-0.635226	0.236085	-10.8151	2.48658e-25	3.22581e-24
51126	0.662676	0.0687903	10.8114	2.57425e-25	3.33702e-24
9735	-0.592555	-0.434892	-10.8108	2.58763e-25	3.34989e-24
286436	0.733982	-0.0359458	10.8108	2.58808e-25	3.34989e-24
221955	-0.654975	0.00463373	-10.8078	2.66261e-25	3.44378e-24
54921	0.743057	-0.0386599	10.8002	2.8578e-25	3.69345e-24
7305	0.738624	-0.197028	10.7985	2.90449e-25	3.75098e-24
55683	-0.670943	0.369169	-10.7965	2.95747e-25	3.81654e-24
10362	-0.640039	0.157146	-10.7953	2.99166e-25	3.85776e-24
4259	0.687359	-0.0432049	10.7926	3.0667e-25	3.95157e-24
199857	0.664102	0.239934	10.7922	3.07867e-25	3.96401e-24
10159	0.69145	0.264359	10.7877	3.21161e-25	4.13209e-24
6942	-0.641761	-0.195178	-10.7864	3.25018e-25	4.1786e-24
10726	-0.644584	0.127386	-10.7856	3.27615e-25	4.20884e-24
55076	0.589473	-0.263337	10.7832	3.34957e-25	4.29994e-24
567	0.70795	-0.111795	10.7816	3.40104e-25	4.36277e-24
10634	-0.695609	-0.102841	-10.7814	3.40675e-25	4.36683e-24
539	0.636692	-0.024008	10.7804	3.43684e-25	4.40212e-24
8717	0.715228	-0.198474	10.7803	3.44129e-25	4.40454e-24
8834	0.685772	-0.151759	10.7706	3.76597e-25	4.81652e-24
6210	0.731723	-0.0784127	10.7701	3.78635e-25	4.83899e-24
9658	-0.716462	0.24887	-10.7655	3.9518e-25	5.04669e-24
112724	-0.630271	0.0709424	-10.7619	4.08575e-25	5.21388e-24
51006	-0.677728	-0.191881	-10.7605	4.13868e-25	5.27751e-24
51463	0.735062	0.0360047	10.7578	4.24332e-25	5.40693e-24
3428	0.651789	-0.242402	10.754	4.39836e-25	5.60034e-24
3682	0.715853	-0.16566	10.7531	4.43341e-25	5.64079e-24
256227	0.739434	0.0830733	10.7475	4.67026e-25	5.93775e-24
79074	0.681507	-0.0906588	10.7467	4.70599e-25	5.97877e-24
161	-0.699794	0.0766623	-10.7446	4.80241e-25	6.09676e-24
92335	-0.641369	-0.0214592	-10.7437	4.841e-25	6.14121e-24
4094	0.657478	-0.156727	10.7351	5.24327e-25	6.64663e-24
23241	-0.651413	-0.0847171	-10.7338	5.30979e-25	6.726e-24
113246	0.618844	0.236415	10.7311	5.441e-25	6.88713e-24
2357	0.677298	-0.172608	10.7306	5.46846e-25	6.9168e-24
25937	0.546558	-0.196721	10.7295	5.52558e-25	6.9839e-24
56850	-0.680476	-0.0211487	-10.7265	5.68265e-25	7.17717e-24
3232	-0.712871	-0.0205819	-10.7218	5.93406e-25	7.48919e-24
56672	0.691405	0.0624356	10.7191	6.0864e-25	7.67582e-24
6883	0.730215	0.0577295	10.7164	6.24183e-25	7.86608e-24
51377	0.662225	-0.261972	10.7075	6.77878e-25	8.5365e-24
51272	-0.673615	0.171431	-10.7046	6.96057e-25	8.75901e-24
57730	-0.74131	-0.0694367	-10.704	7.00585e-25	8.80955e-24
57669	-0.589866	0.420309	-10.7031	7.06339e-25	8.87541e-24
50999	0.650329	-0.0604876	10.7016	7.15721e-25	8.98674e-24
55781	0.676857	0.117705	10.6989	7.34217e-25	9.21226e-24
6548	-0.636816	0.344474	-10.6921	7.82211e-25	9.80728e-24
5743	0.662561	-0.0732007	10.6891	8.03845e-25	1.00712e-23
4293	-0.72079	0.0684909	-10.6889	8.05562e-25	1.00854e-23
55848	0.662906	0.322399	10.6863	8.25674e-25	1.03296e-23
283459	0.699223	-0.178209	10.6846	8.38541e-25	1.0483e-23
83746	-0.691305	-0.128104	-10.6843	8.41022e-25	1.05047e-23
202181	-0.697913	0.000907658	-10.6842	8.41501e-25	1.05047e-23
653519	0.727183	0.0161063	10.6831	8.50541e-25	1.06099e-23
84129	-0.650805	0.151657	-10.682	8.59199e-25	1.07101e-23
8872	0.514405	-0.400195	10.6763	9.05759e-25	1.12823e-23
55676	0.692892	-0.126413	10.6722	9.40176e-25	1.17025e-23
11104	0.624789	-0.236597	10.6719	9.42956e-25	1.17287e-23
9577	0.655353	0.136353	10.6712	9.49692e-25	1.18039e-23
23283	0.618769	0.114347	10.6695	9.64543e-25	1.19798e-23
6193	0.696148	0.0163371	10.6686	9.72493e-25	1.20699e-23
5899	0.637663	0.138424	10.663	1.02388e-24	1.26985e-23
64748	-0.627188	0.193662	-10.6568	1.08514e-24	1.34486e-23
6294	-0.678458	0.00842386	-10.6556	1.09733e-24	1.35898e-23
51069	-0.590047	-0.303484	-10.6442	1.21888e-24	1.50843e-23
6424	0.685284	0.208589	10.6423	1.24009e-24	1.53358e-23
80255	0.633594	0.152731	10.6417	1.24759e-24	1.54174e-23
57473	-0.657122	-0.0127434	-10.6393	1.27573e-24	1.57539e-23
200316	0.623845	-0.180933	10.6388	1.28149e-24	1.58137e-23
4733	0.717083	-0.274823	10.6383	1.28786e-24	1.58808e-23
5460	-0.626669	-0.124913	-10.6372	1.30107e-24	1.60323e-23
124402	-0.696891	0.0386744	-10.6364	1.31012e-24	1.61163e-23
8404	0.610732	0.34264	10.6364	1.31034e-24	1.61163e-23
56984	0.698846	-0.06628	10.6364	1.3107e-24	1.61163e-23
79666	0.699994	0.118606	10.6317	1.36806e-24	1.68095e-23
80347	-0.600366	0.2537	-10.6313	1.37381e-24	1.68681e-23
774	0.676452	-0.224316	10.6276	1.42139e-24	1.74399e-23
338707	-0.650335	0.185091	-10.6235	1.4756e-24	1.80922e-23
115106	0.703001	0.046328	10.6213	1.50693e-24	1.84631e-23
54958	0.70129	0.0650617	10.619	1.53816e-24	1.88323e-23
57209	-0.650419	-0.0890561	-10.6164	1.57611e-24	1.92832e-23
51637	0.706971	0.018343	10.615	1.59607e-24	1.95135e-23
55759	0.56397	-0.383431	10.6135	1.61904e-24	1.97804e-23
5155	-0.666209	-0.11248	-10.6109	1.65889e-24	2.02528e-23
26259	0.705946	0.0470919	10.6105	1.66394e-24	2.03e-23
56899	-0.637849	0.362748	-10.6085	1.69489e-24	2.0663e-23
171023	-0.631974	-0.0398598	-10.6071	1.71722e-24	2.09204e-23
50856	0.622966	-0.211644	10.607	1.71878e-24	2.09245e-23
55969	0.621373	-0.408584	10.6054	1.74487e-24	2.12271e-23
83787	0.691335	0.058024	10.5992	1.84729e-24	2.24572e-23
54436	-0.672976	-0.00618189	-10.599	1.85091e-24	2.24854e-23
8630	0.702591	0.0210346	10.5983	1.8631e-24	2.26176e-23
27068	0.670721	0.152238	10.59	2.01121e-24	2.43983e-23
146705	-0.668136	-0.055111	-10.5899	2.01347e-24	2.44085e-23
29924	-0.582025	-0.0531555	-10.5848	2.10957e-24	2.55555e-23
152137	0.620999	-0.246908	10.5816	2.17284e-24	2.63034e-23
152100	0.640193	-0.0706448	10.5778	2.25025e-24	2.72214e-23
6203	0.692719	0.172296	10.5774	2.25919e-24	2.73104e-23
196264	0.700213	-0.0334066	10.5747	2.31535e-24	2.79696e-23
55646	0.549964	-0.455749	10.5741	2.32849e-24	2.81086e-23
5261	-0.722099	0.213549	-10.5719	2.37485e-24	2.8648e-23
9869	-0.672615	0.0943804	-10.5682	2.45865e-24	2.96382e-23
2182	0.620362	-0.275054	10.5674	2.47696e-24	2.9838e-23
6129	0.713078	-0.0731078	10.5672	2.48016e-24	2.98557e-23
5734	0.668697	-0.198863	10.5656	2.51797e-24	3.02896e-23
8516	-0.757383	0.188182	-10.5638	2.56084e-24	3.07838e-23
153684	-0.672357	0.227737	-10.5634	2.56883e-24	3.08582e-23
51454	0.655314	-0.0503458	10.5559	2.75326e-24	3.30506e-23
5777	-0.565302	-0.13982	-10.5545	2.788e-24	3.34444e-23
115703	-0.67643	0.112562	-10.5521	2.85117e-24	3.41783e-23
123263	0.663949	-0.169043	10.5499	2.90892e-24	3.48463e-23
57510	-0.538507	-0.389327	-10.5498	2.91129e-24	3.48504e-23
54663	-0.613746	-0.223674	-10.5465	3.00223e-24	3.59141e-23
85358	-0.681768	0.0516608	-10.546	3.01485e-24	3.604e-23
26993	-0.682328	0.048796	-10.5452	3.03716e-24	3.62814e-23
11222	0.659447	-0.164057	10.5439	3.07286e-24	3.66824e-23
3857	-0.51717	-0.189843	-10.5383	3.23554e-24	3.85976e-23
6341	0.700376	0.0983368	10.5368	3.28114e-24	3.91144e-23
9025	0.602266	-0.169902	10.5336	3.37849e-24	4.02471e-23
7336	0.617651	-0.316295	10.5329	3.39931e-24	4.04671e-23
4708	0.665419	0.000822386	10.5304	3.47919e-24	4.13894e-23
55291	-0.711365	-0.0617884	-10.5296	3.50599e-24	4.16794e-23
51065	0.590509	0.244804	10.5291	3.51982e-24	4.18149e-23
6522	-0.65839	-0.1215	-10.5279	3.56185e-24	4.2285e-23
143630	-0.679614	0.034095	-10.5275	3.57423e-24	4.24026e-23
29058	0.593674	0.218694	10.5264	3.60898e-24	4.27855e-23
84895	-0.647415	0.0805197	-10.5203	3.81691e-24	4.52194e-23
8216	-0.670669	0.0180501	-10.5201	3.82406e-24	4.52729e-23
51554	0.642551	-0.0984209	10.5187	3.87475e-24	4.58415e-23
22994	-0.609399	-0.184714	-10.5157	3.9839e-24	4.71004e-23
535	-0.633644	0.179069	-10.5128	4.08972e-24	4.83183e-23
57488	-0.635159	0.0416801	-10.5114	4.1405e-24	4.88847e-23
57533	-0.604219	0.333698	-10.5074	4.29626e-24	5.06888e-23
57647	-0.646369	-0.175898	-10.5047	4.40471e-24	5.19327e-23
4893	0.561123	-0.351169	10.5018	4.52457e-24	5.33093e-23
723972	0.674378	-0.022177	10.5011	4.5512e-24	5.35864e-23
2932	-0.630042	-0.276004	-10.4959	4.77245e-24	5.61476e-23
388815	0.667334	0.1433	10.4959	4.77526e-24	5.61476e-23
5757	0.670095	-0.202265	10.4948	4.8246e-24	5.6689e-23
9179	-0.668894	0.0938629	-10.4904	5.01945e-24	5.89383e-23
284403	-0.528309	-0.429532	-10.4901	5.03307e-24	5.90579e-23
29935	-0.611347	-0.189488	-10.4892	5.07622e-24	5.95236e-23
6016	0.642656	-0.175325	10.4891	5.08118e-24	5.95412e-23
51019	0.65209	0.0977016	10.4874	5.16042e-24	6.04285e-23
219972	0.622856	-0.194511	10.4855	5.24989e-24	6.14344e-23
84065	-0.671906	0.199405	-10.4813	5.45974e-24	6.38467e-23
968	0.622858	-0.275215	10.4753	5.76318e-24	6.73494e-23
10629	-0.675613	-0.0949758	-10.4745	5.80996e-24	6.78499e-23
25880	0.717051	0.0402563	10.4685	6.13707e-24	7.16214e-23
54806	-0.66184	0.213703	-10.4672	6.20841e-24	7.24048e-23
28998	0.638107	-0.295103	10.4644	6.3714e-24	7.42553e-23
5604	0.645154	-0.31376	10.4585	6.72529e-24	7.83267e-23
1763	-0.624579	-0.270301	-10.4543	6.98657e-24	8.13146e-23
5479	0.49445	-0.136871	10.4542	6.99252e-24	8.13288e-23
56985	0.699799	0.131224	10.4536	7.03272e-24	8.17411e-23
57092	0.631727	0.106816	10.4527	7.08758e-24	8.23231e-23
5296	-0.631689	0.167754	-10.4522	7.12326e-24	8.26817e-23
114823	-0.67704	-0.0121784	-10.4461	7.52707e-24	8.73099e-23
10981	0.651505	-0.134425	10.445	7.60733e-24	8.81815e-23
23513	-0.60307	-0.198699	-10.4447	7.62518e-24	8.83229e-23
64866	-0.642087	0.0910265	-10.4446	7.6298e-24	8.83229e-23
55269	0.680822	-0.0640052	10.4428	7.76087e-24	8.97797e-23
54470	0.725083	0.179648	10.4424	7.78472e-24	8.99951e-23
27125	0.669225	0.103491	10.4406	7.91349e-24	9.14223e-23
5298	-0.686182	0.191997	-10.44	7.96314e-24	9.19342e-23
23019	-0.653809	-0.307044	-10.4395	7.99756e-24	9.22697e-23
22807	-0.689696	-0.0245015	-10.4385	8.06785e-24	9.30182e-23
10509	-0.557173	0.279976	-10.4317	8.58244e-24	9.88848e-23
23327	-0.631487	0.337193	-10.4276	8.90974e-24	1.02587e-22
51071	0.590827	-0.158716	10.4231	9.28208e-24	1.06803e-22
150696	-0.519226	0.258786	-10.4176	9.7672e-24	1.1231e-22
3551	-0.629942	0.357669	-10.4173	9.78544e-24	1.12444e-22
4839	-0.493268	-0.386158	-10.4166	9.85201e-24	1.13134e-22
231	0.655244	-0.214602	10.4077	1.06871e-23	1.22642e-22
2787	0.715077	-0.0672533	10.4047	1.09786e-23	1.25903e-22
9727	-0.578529	0.373236	-10.4034	1.11078e-23	1.273e-22
4238	0.693706	0.113822	10.4017	1.1284e-23	1.29232e-22
51012	0.615013	-0.291614	10.392	1.23263e-23	1.41076e-22
55728	-0.654942	0.00801237	-10.391	1.24407e-23	1.4229e-22
79657	0.643634	-0.0333873	10.3817	1.35389e-23	1.54749e-22
5358	0.631006	-0.091815	10.3811	1.36081e-23	1.55436e-22
22870	-0.633262	-0.210754	-10.3801	1.37331e-23	1.5676e-22
51318	0.680471	-0.164889	10.38	1.37443e-23	1.56783e-22
25932	0.649939	-0.16458	10.3768	1.41537e-23	1.61346e-22
115950	-0.633281	0.0637433	-10.3761	1.42478e-23	1.62311e-22
2073	-0.6321	0.142541	-10.3729	1.46618e-23	1.66917e-22
23144	-0.610951	-0.166665	-10.37	1.50596e-23	1.71333e-22
27319	0.662731	0.0280778	10.3681	1.53112e-23	1.7408e-22
22919	0.62307	-0.264664	10.3666	1.55295e-23	1.76446e-22
10161	0.630678	0.207072	10.366	1.56089e-23	1.77231e-22
482	-0.654555	0.0485458	-10.3634	1.59856e-23	1.81388e-22
8975	-0.671428	-0.146083	-10.3619	1.62094e-23	1.83806e-22
27005	-0.677307	0.202505	-10.3611	1.63127e-23	1.84856e-22
8718	-0.607452	-0.13333	-10.3587	1.66743e-23	1.88829e-22
130872	-0.677041	0.289864	-10.3551	1.72324e-23	1.95021e-22
988	0.661034	-0.181879	10.3525	1.76393e-23	1.99495e-22
26959	0.639318	0.378373	10.3504	1.79778e-23	2.03189e-22
338440	-0.664009	0.0753851	-10.3497	1.80929e-23	2.04356e-22
56907	-0.629882	-0.0098324	-10.3493	1.81639e-23	2.05023e-22
8406	0.632503	0.037344	10.3488	1.82533e-23	2.05897e-22
79643	0.665629	0.0221963	10.3483	1.83259e-23	2.06581e-22
10724	-0.61969	0.285578	-10.3472	1.85166e-23	2.08594e-22
23203	-0.614897	-0.0502548	-10.3431	1.92187e-23	2.16362e-22
23338	-0.630637	0.29358	-10.3383	2.00603e-23	2.25688e-22
8460	0.673981	-0.0691703	10.3383	2.00742e-23	2.25697e-22
8939	0.678432	0.0158707	10.3366	2.03766e-23	2.28948e-22
23135	-0.723745	0.0844601	-10.3365	2.03921e-23	2.28972e-22
23195	-0.620211	-0.129213	-10.3361	2.04652e-23	2.29642e-22
5359	0.629221	-0.272938	10.3331	2.10286e-23	2.35811e-22
5872	0.707003	0.100078	10.3325	2.1159e-23	2.37119e-22
51291	-0.605625	-0.200393	-10.3311	2.14286e-23	2.39983e-22
10847	-0.721066	0.0824059	-10.3287	2.18912e-23	2.45005e-22
11124	0.637265	-0.1199	10.3264	2.23474e-23	2.49948e-22
8436	0.645494	0.170516	10.3246	2.27263e-23	2.5402e-22
5514	-0.615206	-0.242067	-10.3229	2.30779e-23	2.57783e-22
128989	-0.635893	-0.159622	-10.3197	2.37528e-23	2.6515e-22
8569	-0.618569	-0.0688733	-10.3183	2.40623e-23	2.6843e-22
221895	0.666233	-0.00698866	10.3152	2.47463e-23	2.75882e-22
55744	0.686319	-0.179542	10.3098	2.59744e-23	2.89386e-22
3725	0.791918	0.0677985	10.3018	2.79167e-23	3.10824e-22
3399	0.654999	0.0421458	10.3013	2.8057e-23	3.12184e-22
64375	-0.664978	0.03687	-10.299	2.86482e-23	3.18557e-22
4643	0.634557	-0.125692	10.2974	2.90671e-23	3.23005e-22
6917	0.685214	-0.0181094	10.2959	2.94488e-23	3.27036e-22
54065	0.645048	0.165517	10.294	2.99598e-23	3.32496e-22
10404	0.602804	0.104524	10.2919	3.0531e-23	3.38616e-22
5464	0.630786	-0.177632	10.2882	3.15864e-23	3.50096e-22
84626	-0.630891	-0.0459582	-10.2866	3.20478e-23	3.54967e-22
9416	-0.652676	0.00341149	-10.2865	3.20671e-23	3.54967e-22
9988	-0.709763	0.173885	-10.286	3.22147e-23	3.56371e-22
493911	0.598793	0.444325	10.282	3.33928e-23	3.69167e-22
10160	-0.666399	0.285266	-10.2807	3.37851e-23	3.73264e-22
51056	0.65364	-0.195435	10.2804	3.38916e-23	3.742e-22
9562	0.657003	0.0429075	10.2789	3.43399e-23	3.78906e-22
86	0.590329	-0.245708	10.2773	3.48285e-23	3.84051e-22
160140	0.724815	0.0117367	10.2757	3.53607e-23	3.8967e-22
7407	-0.586715	-0.286178	-10.2742	3.58291e-23	3.94579e-22
79770	0.640948	0.194457	10.2739	3.59304e-23	3.95441e-22
57210	-0.603413	-0.102715	-10.2705	3.70489e-23	4.07491e-22
3191	-0.701452	-0.104651	-10.2688	3.76129e-23	4.1343e-22
4697	0.662294	-0.0237835	10.2665	3.84175e-23	4.22004e-22
57577	-0.579243	0.527445	-10.2659	3.86223e-23	4.23983e-22
3622	0.646061	0.181724	10.2638	3.93336e-23	4.31515e-22
84461	-0.713109	0.135003	-10.261	4.035e-23	4.42384e-22
79607	0.647417	-0.10142	10.2563	4.2105e-23	4.61332e-22
6902	0.598832	0.0433047	10.252	4.37573e-23	4.7913e-22
163126	0.633229	0.0330134	10.2504	4.4384e-23	4.85683e-22
54928	0.592506	-0.282966	10.2501	4.45389e-23	4.87069e-22
9314	0.712891	0.127367	10.2456	4.63404e-23	5.06447e-22
2778	-0.607945	-0.218162	-10.2425	4.76863e-23	5.20825e-22
4485	-0.622693	0.436395	-10.241	4.83395e-23	5.27624e-22
1209	-0.658894	-0.0706408	-10.2382	4.95398e-23	5.40382e-22
26157	0.595454	-0.0574442	10.2313	5.27151e-23	5.74655e-22
84226	-0.727157	0.0551252	-10.2289	5.38607e-23	5.86771e-22
25855	-0.624626	-0.164088	-10.2278	5.43928e-23	5.92193e-22
389124	0.690331	-0.0991928	10.2263	5.51563e-23	6.00126e-22
10791	0.623111	-0.223708	10.2225	5.70568e-23	6.20412e-22
93643	-0.617584	0.0470315	-10.2223	5.71707e-23	6.21258e-22
80305	-0.669334	-0.132196	-10.2204	5.81652e-23	6.31665e-22
57479	-0.624335	0.0394049	-10.2195	5.8611e-23	6.36105e-22
7167	0.594143	-0.231707	10.2185	5.91783e-23	6.41857e-22
4763	-0.672172	0.147622	-10.2138	6.17168e-23	6.68968e-22
84365	0.646608	-0.160792	10.2131	6.21218e-23	6.72934e-22
56919	-0.65668	-0.0772976	-10.211	6.32999e-23	6.85264e-22
9117	0.635992	0.240932	10.2094	6.41815e-23	6.94372e-22
10043	-0.664771	-0.011932	-10.2058	6.63066e-23	7.16912e-22
6446	0.685561	-0.196483	10.205	6.68097e-23	7.21897e-22
292	0.643535	-0.227879	10.1994	7.02218e-23	7.5829e-22
26160	-0.611005	0.207185	-10.1988	7.05844e-23	7.61727e-22
154807	0.584627	-0.220919	10.198	7.11028e-23	7.6684e-22
9605	-0.632335	-0.224502	-10.1946	7.33033e-23	7.90077e-22
1075	0.601447	-0.451987	10.1945	7.33514e-23	7.901e-22
54557	0.682644	-0.0728392	10.1924	7.47606e-23	8.04776e-22
10904	-0.635245	0.0393576	-10.192	7.50542e-23	8.07431e-22
302	0.626165	-0.168599	10.1898	7.65562e-23	8.23075e-22
57465	-0.645852	-0.0954361	-10.1892	7.69767e-23	8.27079e-22
3117	0.654608	-0.149974	10.1889	7.71538e-23	8.28465e-22
6497	-0.637097	-0.192007	-10.1877	7.80191e-23	8.37233e-22
9741	0.676705	0.035462	10.1825	8.17432e-23	8.7665e-22
1211	0.637266	-0.217408	10.1818	8.21944e-23	8.8094e-22
55954	0.658493	-0.00777202	10.1815	8.24505e-23	8.83135e-22
84836	-0.610524	0.214103	-10.1808	8.29568e-23	8.88004e-22
55862	0.590496	-0.119685	10.1798	8.37428e-23	8.9586e-22
391267	-0.706708	0.204999	-10.1795	8.39405e-23	8.97417e-22
5376	0.653306	0.415095	10.1771	8.57752e-23	9.16463e-22
51260	0.618103	-0.184072	10.1754	8.70924e-23	9.29959e-22
1523	-0.654631	-0.180842	-10.1738	8.83429e-23	9.42726e-22
23435	-0.688926	0.102839	-10.1685	9.26121e-23	9.87671e-22
2130	-0.671885	-0.146475	-10.1638	9.65826e-23	1.02938e-21
8242	-0.639074	-0.112556	-10.1633	9.70155e-23	1.03335e-21
219348	0.632076	0.294366	10.1621	9.81061e-23	1.04432e-21
51526	0.682597	-0.135529	10.1602	9.98213e-23	1.06192e-21
53346	0.682489	0.00561532	10.157	1.02653e-22	1.09137e-21
79716	-0.650902	0.107141	-10.1562	1.03394e-22	1.09857e-21
55020	-0.666682	0.159528	-10.1559	1.03713e-22	1.10128e-21
311	-0.583046	0.177372	-10.1552	1.04344e-22	1.10729e-21
23644	-0.653073	-0.218111	-10.1506	1.08725e-22	1.15307e-21
5544	-0.66468	-0.0015268	-10.1481	1.11212e-22	1.17873e-21
262	0.627926	-0.302792	10.1402	1.1928e-22	1.26346e-21
467	0.773521	-0.127929	10.1384	1.21222e-22	1.28323e-21
79228	-0.718638	0.13761	-10.1376	1.22165e-22	1.29242e-21
22883	-0.604234	0.16948	-10.1351	1.24919e-22	1.32075e-21
10286	0.517517	-0.0723135	10.1345	1.25564e-22	1.32675e-21
56940	0.615917	-0.0953626	10.1329	1.27373e-22	1.34504e-21
29074	0.654242	-0.235007	10.1308	1.29818e-22	1.37002e-21
9013	-0.655151	-0.164973	-10.1271	1.34129e-22	1.41465e-21
9967	0.705113	0.0455156	10.1257	1.35819e-22	1.4316e-21
253582	0.71003	0.139977	10.1241	1.37806e-22	1.45165e-21
103	-0.680419	0.0514511	-10.1208	1.41944e-22	1.49432e-21
55607	-0.668561	0.0412271	-10.1203	1.42518e-22	1.49945e-21
84273	0.601674	-0.0142838	10.1195	1.4353e-22	1.50918e-21
26824	0.615638	-0.222936	10.1164	1.47531e-22	1.55029e-21
57418	-0.64073	-0.0252602	-10.1144	1.50275e-22	1.57816e-21
25	-0.621482	0.0392158	-10.1142	1.50482e-22	1.57938e-21
79101	-0.621358	-0.172738	-10.1123	1.53023e-22	1.60506e-21
80169	-0.668304	0.242394	-10.1106	1.5544e-22	1.62942e-21
2326	0.629505	-0.210292	10.1063	1.61536e-22	1.69229e-21
2309	-0.604426	0.0870841	-10.0993	1.71835e-22	1.79909e-21
64145	-0.564313	0.141548	-10.0979	1.7405e-22	1.82117e-21
755	-0.61382	0.328813	-10.0963	1.76466e-22	1.84533e-21
246721	0.654385	-0.0857686	10.0949	1.78727e-22	1.86783e-21
1043	0.651201	-0.31011	10.0948	1.7886e-22	1.8681e-21
8209	0.6506	-0.111965	10.0933	1.8122e-22	1.89159e-21
729967	0.627146	0.115176	10.091	1.85032e-22	1.93021e-21
2098	0.613268	0.195514	10.089	1.88454e-22	1.96472e-21
51611	0.650481	0.0087732	10.0823	1.99952e-22	2.08333e-21
10959	0.626052	-0.0648327	10.0821	2.00287e-22	2.08555e-21
27069	0.591488	0.0709493	10.0776	2.0857e-22	2.17049e-21
90678	-0.609371	0.0708352	-10.0748	2.137e-22	2.22253e-21
55684	-0.607145	-0.09748	-10.0739	2.15513e-22	2.24003e-21
51167	0.583926	-0.207315	10.0738	2.15668e-22	2.24029e-21
28985	0.631187	-0.112331	10.0736	2.16084e-22	2.24326e-21
55709	0.606863	0.283909	10.0714	2.20299e-22	2.28564e-21
57677	-0.670197	0.138181	-10.0702	2.22653e-22	2.30867e-21
29803	0.692798	-0.0342406	10.07	2.23154e-22	2.31247e-21
1729	-0.633539	-0.272787	-10.0696	2.23792e-22	2.31768e-21
26985	0.594426	0.0707611	10.0672	2.28748e-22	2.36758e-21
55004	0.650142	0.0751667	10.0619	2.39657e-22	2.479e-21
51095	0.611873	-0.0641884	10.0592	2.45522e-22	2.53815e-21
11234	-0.632308	-0.103782	-10.0505	2.65303e-22	2.74098e-21
49861	0.681633	-0.0242133	10.0495	2.67626e-22	2.76333e-21
9743	-0.580425	0.432334	-10.0487	2.69544e-22	2.78146e-21
89845	-0.549282	-0.251066	-10.0481	2.71071e-22	2.79555e-21
51447	0.65198	0.238656	10.0462	2.75506e-22	2.83957e-21
55325	0.586089	0.22644	10.0439	2.81317e-22	2.89773e-21
60487	0.531886	-0.283245	10.0437	2.81678e-22	2.89972e-21
23299	-0.620135	-0.198479	-10.0384	2.95449e-22	3.03966e-21
861	-0.635308	0.461287	-10.0365	3.0023e-22	3.08701e-21
121457	0.603558	-0.229613	10.0354	3.03288e-22	3.11658e-21
2354	0.71705	0.173895	10.0343	3.06171e-22	3.14433e-21
123720	-0.651601	-0.00539529	-10.0308	3.15993e-22	3.24327e-21
10253	0.622464	0.00797305	10.0272	3.26105e-22	3.34506e-21
283870	-0.677513	0.14973	-10.0253	3.31698e-22	3.4004e-21
79871	-0.640713	0.12567	-10.023	3.38604e-22	3.46912e-21
5922	-0.636741	-0.126286	-10.0226	3.39656e-22	3.47784e-21
54531	-0.66105	-0.0349652	-10.0186	3.52061e-22	3.60271e-21
3688	0.658735	-0.0341922	10.0178	3.54581e-22	3.62634e-21
5771	0.562947	-0.311644	10.0159	3.60464e-22	3.68432e-21
23198	-0.553061	-0.397634	-10.0135	3.6823e-22	3.76145e-21
3908	0.677987	0.351852	10.0132	3.69317e-22	3.77032e-21
1432	0.667541	-0.104546	10.0128	3.70569e-22	3.78086e-21
55041	0.70555	0.0130535	10.0115	3.74692e-22	3.82066e-21
6879	0.68395	0.0730997	10.011	3.76484e-22	3.83666e-21
55234	0.642024	-0.0682804	10.01	3.79716e-22	3.8673e-21
5045	-0.662976	-0.0728412	-10.009	3.83278e-22	3.90127e-21
283635	0.654651	-0.00671325	10.0076	3.87884e-22	3.94582e-21
112	-0.613064	0.326493	-10.0071	3.89542e-22	3.96035e-21
123	0.595684	-0.397804	10.0065	3.91734e-22	3.98027e-21
23157	-0.52788	-0.247222	-10.0062	3.92983e-22	3.99061e-21
10322	-0.626876	-0.115787	-10.0008	4.12216e-22	4.18344e-21
3035	-0.615082	0.0717462	-9.99829	4.21304e-22	4.27315e-21
100128731	0.670444	-0.0354423	9.9978	4.23111e-22	4.28896e-21
9147	-0.641798	-0.0154175	-9.99215	4.44778e-22	4.50593e-21
23086	-0.660221	0.0265454	-9.98878	4.58262e-22	4.6398e-21
23548	0.604104	-0.0111901	9.98068	4.92238e-22	4.98087e-21
6742	0.623271	-0.132076	9.97945	4.97608e-22	5.03225e-21
90987	-0.629372	-0.0109143	-9.97785	5.0472e-22	5.10117e-21
64407	0.623712	-0.174472	9.97662	5.10196e-22	5.15349e-21
3181	-0.653337	0.0917953	-9.97455	5.19622e-22	5.24562e-21
4867	0.688463	0.114778	9.96827	5.49251e-22	5.54148e-21
10983	-0.612279	0.318982	-9.96737	5.53602e-22	5.5821e-21
3178	0.651931	0.0944115	9.96508	5.64899e-22	5.69267e-21
9647	-0.624573	0.0363094	-9.96229	5.78997e-22	5.83133e-21
84340	0.680312	0.0885411	9.96008	5.90414e-22	5.94283e-21
5685	0.612888	-0.282373	9.95976	5.92063e-22	5.95595e-21
5704	0.66251	-0.063299	9.95822	6.00145e-22	6.03372e-21
25847	0.604225	0.307748	9.95681	6.0764e-22	6.10286e-21
25801	0.673052	-0.189454	9.9568	6.07732e-22	6.10286e-21
6036	0.585466	-0.214508	9.95622	6.10847e-22	6.13057e-21
3820	0.613053	-0.223189	9.95301	6.2836e-22	6.30266e-21
57657	-0.663599	-0.0517549	-9.95198	6.34073e-22	6.35625e-21
55529	0.649718	-0.121337	9.95007	6.44842e-22	6.46044e-21
2193	-0.581967	-0.247878	-9.9445	6.77265e-22	6.78132e-21
24149	-0.59068	-0.113452	-9.93907	7.10442e-22	7.10938e-21
84164	-0.599455	-0.114462	-9.93864	7.13147e-22	7.1323e-21
4992	-0.706892	0.0052377	-9.93487	7.37217e-22	7.36874e-21
3636	-0.619076	-0.0184635	-9.93271	7.51382e-22	7.50596e-21
55680	0.637868	0.155595	9.93158	7.58925e-22	7.57692e-21
57001	0.643135	-0.180859	9.92957	7.72409e-22	7.70706e-21
9811	-0.658102	0.0645414	-9.92176	8.27403e-22	8.25101e-21
3490	0.629981	0.170086	9.91859	8.50732e-22	8.47873e-21
151525	0.607218	-0.027019	9.91788	8.56064e-22	8.52693e-21
8771	-0.555983	-0.218649	-9.91657	8.66003e-22	8.62094e-21
80349	0.592263	0.140439	9.91306	8.93119e-22	8.88574e-21
266812	0.609748	0.21259	9.91292	8.94267e-22	8.89202e-21
146712	-0.640056	-0.00613476	-9.91184	9.02793e-22	8.97161e-21
6709	-0.640291	0.397823	-9.91075	9.11472e-22	9.05262e-21
388591	-0.722833	0.144761	-9.91045	9.13838e-22	9.07088e-21
113829	-0.623288	0.0838697	-9.9088	9.27194e-22	9.19815e-21
79020	0.614232	-0.0176487	9.90246	9.8029e-22	9.71928e-21
494470	-0.678101	0.00057187	-9.89885	1.01186e-21	1.00265e-20
7251	0.594293	0.188087	9.89612	1.03645e-21	1.02643e-20
23013	-0.613186	0.0992047	-9.89588	1.03856e-21	1.02792e-20
23643	0.629238	-0.24334	9.89301	1.06506e-21	1.05355e-20
51564	-0.659853	0.118807	-9.89266	1.0684e-21	1.05624e-20
26039	-0.616814	-0.273238	-9.89007	1.09294e-21	1.07988e-20
2882	0.636566	-0.109535	9.888	1.11296e-21	1.09904e-20
1201	-0.652751	0.111112	-9.88779	1.11504e-21	1.10046e-20
6197	0.60466	-0.210981	9.88769	1.11598e-21	1.10075e-20
442184	0.669686	-0.0386962	9.88608	1.1319e-21	1.11582e-20
6218	0.667796	0.0411333	9.8849	1.14362e-21	1.12673e-20
51382	0.611827	0.240439	9.88383	1.15445e-21	1.13674e-20
130132	0.619214	0.142323	9.88174	1.17582e-21	1.15712e-20
7503	-0.558478	0.306324	-9.88147	1.17858e-21	1.15917e-20
63935	-0.637405	0.0294392	-9.88108	1.18259e-21	1.16245e-20
144132	-0.612871	-0.108433	-9.87948	1.19929e-21	1.1782e-20
3301	0.593427	-0.245284	9.87621	1.23418e-21	1.21178e-20
6233	0.68355	-0.0368214	9.87535	1.24347e-21	1.2202e-20
253832	0.571942	-0.257738	9.86297	1.38592e-21	1.35921e-20
29072	-0.58998	0.239475	-9.86222	1.39502e-21	1.36736e-20
118429	0.62143	-0.0445115	9.86002	1.42214e-21	1.39315e-20
1466	0.520298	-0.24251	9.85216	1.52346e-21	1.49155e-20
790	-0.535142	-0.27458	-9.85138	1.53394e-21	1.50096e-20
163081	0.616815	-0.0610978	9.84663	1.599e-21	1.56373e-20
81892	0.620912	0.0107404	9.84625	1.60428e-21	1.568e-20
10492	0.620026	-0.248024	9.8437	1.64052e-21	1.60251e-20
55294	-0.623329	-0.174213	-9.84241	1.6591e-21	1.61974e-20
9112	-0.620594	0.223018	-9.84181	1.66773e-21	1.62725e-20
79969	-0.598027	0.0665782	-9.83796	1.72495e-21	1.68212e-20
80184	-0.62494	0.128733	-9.83724	1.73583e-21	1.69177e-20
84106	-0.665965	0.0612278	-9.83224	1.81334e-21	1.76631e-20
29957	0.684835	0.184645	9.83131	1.8281e-21	1.77968e-20
9921	-0.649649	0.175079	-9.83005	1.84829e-21	1.79832e-20
10124	0.6567	0.00918454	9.8274	1.89153e-21	1.83935e-20
5330	-0.594158	-0.182193	-9.82589	1.91674e-21	1.86281e-20
4799	-0.619395	0.0955334	-9.82401	1.94833e-21	1.89244e-20
55681	0.592081	-0.162128	9.82378	1.95227e-21	1.8952e-20
6349	0.75431	0.00922253	9.82363	1.95486e-21	1.89664e-20
79915	-0.536346	-0.324072	-9.82335	1.95964e-21	1.90021e-20
84942	-0.615903	0.273988	-9.82169	1.98831e-21	1.92693e-20
138151	-0.592823	-0.00949912	-9.82063	2.00677e-21	1.94372e-20
6433	-0.634842	0.0934168	-9.8188	2.03912e-21	1.97394e-20
5430	-0.645959	0.330753	-9.818	2.05338e-21	1.98663e-20
10254	0.634767	0.14782	9.81503	2.10716e-21	2.03751e-20
4609	0.637116	-0.218597	9.81437	2.11944e-21	2.04824e-20
55334	0.662268	0.151011	9.81243	2.15556e-21	2.08197e-20
1571	-0.637757	0.180664	-9.81173	2.1688e-21	2.09358e-20
64718	-0.653075	0.206681	-9.80978	2.2059e-21	2.1282e-20
54529	0.622035	-0.0575966	9.80903	2.2205e-21	2.14021e-20
4200	0.539845	-0.393569	9.80901	2.22083e-21	2.14021e-20
80728	-0.532763	0.0307757	-9.80607	2.27852e-21	2.19457e-20
90850	-0.627243	-0.136	-9.80487	2.30246e-21	2.21627e-20
2071	-0.601161	-0.0765913	-9.80481	2.30362e-21	2.21627e-20
23095	-0.618882	-0.103446	-9.80064	2.389e-21	2.29713e-20
25888	-0.601551	-0.171677	-9.79449	2.52042e-21	2.42213e-20
5891	-0.533952	0.435199	-9.79366	2.53864e-21	2.43829e-20
3425	-0.574709	0.419	-9.79288	2.55603e-21	2.45362e-20
56996	-0.62777	-0.0142075	-9.78824	2.66141e-21	2.55335e-20
8233	-0.572295	0.152087	-9.78506	2.73622e-21	2.62366e-20
8292	-0.653301	0.158902	-9.78423	2.75609e-21	2.64124e-20
84259	0.620846	-0.181844	9.78381	2.76602e-21	2.64928e-20
8812	-0.602912	-0.0957822	-9.78336	2.77683e-21	2.65816e-20
10728	0.636434	-0.106829	9.78309	2.78348e-21	2.66303e-20
84312	0.569221	-0.127235	9.78269	2.79319e-21	2.67085e-20
2653	0.584397	-0.231068	9.78059	2.84479e-21	2.71867e-20
7520	0.597257	0.100261	9.77764	2.91857e-21	2.78763e-20
4898	-0.583262	-0.277461	-9.77747	2.92308e-21	2.79039e-20
9217	-0.648228	-0.0101571	-9.7758	2.96572e-21	2.82952e-20
11044	-0.515468	-0.420399	-9.77471	2.994e-21	2.85492e-20
81619	-0.558145	-0.206149	-9.77289	3.04165e-21	2.89875e-20
51660	0.630977	-0.073427	9.77188	3.0687e-21	2.92291e-20
1368	-0.635645	-0.0753869	-9.77012	3.11589e-21	2.96621e-20
5608	0.616952	-0.0824817	9.7684	3.16289e-21	3.0093e-20
3770	0.670394	-0.0390791	9.76611	3.22646e-21	3.06808e-20
84669	-0.582672	-0.0687461	-9.7652	3.25202e-21	3.08904e-20
9218	-0.675114	0.156071	-9.7652	3.25209e-21	3.08904e-20
2553	0.586023	-0.3531	9.76298	3.31533e-21	3.14737e-20
196294	0.601251	-0.00202754	9.76274	3.32237e-21	3.15179e-20
65264	-0.587264	-0.163379	-9.76269	3.32366e-21	3.15179e-20
10449	0.610958	-0.239248	9.7578	3.46796e-21	3.28682e-20
5082	0.651357	-0.0535299	9.75633	3.51262e-21	3.32732e-20
83637	-0.604455	-0.161041	-9.75397	3.58543e-21	3.39442e-20
93	-0.64652	-0.00372077	-9.75381	3.59045e-21	3.3973e-20
5627	0.607571	0.106424	9.75114	3.6746e-21	3.47501e-20
29088	0.602293	-0.370138	9.75102	3.67821e-21	3.47652e-20
11322	-0.573372	-0.32422	-9.74981	3.71708e-21	3.51132e-20
3276	0.682435	-0.229172	9.74828	3.76684e-21	3.55638e-20
729873	-0.606164	-0.00368351	-9.7432	3.93662e-21	3.71321e-20
55200	-0.559656	-0.118068	-9.74318	3.93727e-21	3.71321e-20
23399	-0.660498	0.0445894	-9.74053	4.02906e-21	3.79769e-20
5271	0.530071	-0.280056	9.73442	4.24826e-21	4.00212e-20
3420	0.599164	-0.0531037	9.73033	4.40165e-21	4.14435e-20
10678	0.658772	-0.0530801	9.73024	4.40518e-21	4.1454e-20
4302	-0.544329	-0.0500567	-9.72859	4.46862e-21	4.2028e-20
55731	-0.545787	0.0231255	-9.72754	4.50945e-21	4.23888e-20
7352	-0.623753	0.00408056	-9.72716	4.52436e-21	4.25058e-20
1803	0.652842	-0.0701869	9.72676	4.53979e-21	4.26274e-20
90592	-0.602304	0.178678	-9.72526	4.59926e-21	4.31623e-20
55723	-0.529987	-0.526648	-9.72113	4.76665e-21	4.47088e-20
10462	0.56479	-0.148514	9.71659	4.95818e-21	4.64799e-20
5383	0.607269	0.129929	9.71147	5.18259e-21	4.85571e-20
595	-0.513948	0.262377	-9.71104	5.20199e-21	4.87124e-20
283989	-0.540063	-0.292357	-9.7109	5.20856e-21	4.87473e-20
388753	0.602539	-0.134551	9.70996	5.25077e-21	4.91157e-20
9778	-0.537799	0.391818	-9.70957	5.26861e-21	4.92558e-20
2049	-0.560311	-0.130825	-9.70852	5.31684e-21	4.96796e-20
55898	-0.611788	-0.0110551	-9.70704	5.38516e-21	5.02908e-20
10434	0.657502	-0.0310189	9.70476	5.49265e-21	5.12667e-20
84708	-0.635734	0.197282	-9.70276	5.58862e-21	5.21342e-20
255043	-0.60151	-0.18601	-9.70118	5.66551e-21	5.28228e-20
54977	-0.591502	0.117464	-9.7003	5.70871e-21	5.31968e-20
7204	-0.63911	0.0995065	-9.70012	5.71723e-21	5.32474e-20
338879	-0.642158	-0.088095	-9.69796	5.82537e-21	5.42251e-20
79603	-0.55794	0.274738	-9.69725	5.86101e-21	5.45274e-20
10894	0.566987	-0.0837813	9.69422	6.01696e-21	5.5948e-20
84678	-0.559294	-0.349681	-9.69019	6.23008e-21	5.78984e-20
10667	0.600356	0.233357	9.687	6.40415e-21	5.94839e-20
79829	-0.650079	-0.0176841	-9.68479	6.52756e-21	6.05974e-20
140459	-0.608638	0.0252839	-9.68324	6.61577e-21	6.13832e-20
11188	-0.510645	0.447036	-9.68314	6.62118e-21	6.14002e-20
4056	0.606442	0.364044	9.6825	6.65811e-21	6.17095e-20
338657	-0.64743	0.183428	-9.67919	6.85097e-21	6.34627e-20
1513	0.644491	0.107938	9.67898	6.86327e-21	6.35425e-20
10972	0.651377	0.134973	9.67398	7.16596e-21	6.63092e-20
11137	0.60288	-0.27062	9.67382	7.1761e-21	6.63673e-20
54331	0.587165	-0.0743529	9.6724	7.2643e-21	6.7147e-20
4641	-0.664163	0.238213	-9.67191	7.29509e-21	6.73953e-20
857	0.601469	0.159223	9.66674	7.62794e-21	7.04325e-20
64343	0.549615	0.201811	9.66659	7.63808e-21	7.04883e-20
1060	0.615351	-0.0215355	9.66581	7.68926e-21	7.09226e-20
199777	0.605986	0.166194	9.66569	7.69719e-21	7.09577e-20
9855	-0.654152	0.242093	-9.66436	7.78662e-21	7.17436e-20
8398	-0.673076	0.0850501	-9.6622	7.93297e-21	7.3053e-20
57447	0.584387	-0.0550122	9.65797	8.22739e-21	7.57237e-20
3316	0.545695	-0.0444094	9.6579	8.23215e-21	7.5727e-20
79797	-0.593056	0.0512901	-9.65619	8.35458e-21	7.68121e-20
23306	-0.555941	-0.412532	-9.65559	8.39808e-21	7.71709e-20
3550	0.562711	0.257398	9.65105	8.73298e-21	8.02054e-20
162979	-0.594694	0.0748592	-9.65036	8.78527e-21	8.06426e-20
140801	-0.559597	-0.17519	-9.64986	8.8231e-21	8.09467e-20
2109	0.646963	-0.233735	9.64858	8.921e-21	8.18012e-20
8175	-0.595721	-0.106502	-9.64626	9.10064e-21	8.34039e-20
23589	0.669261	-0.24169	9.63871	9.71233e-21	8.89624e-20
57532	-0.619476	-0.0971094	-9.63488	1.00371e-20	9.18884e-20
54901	0.553346	-0.128405	9.63469	1.0054e-20	9.19946e-20
9898	-0.632747	0.0779315	-9.6342	1.00966e-20	9.23347e-20
84445	-0.584842	0.144061	-9.63217	1.02741e-20	9.39083e-20
9410	0.654189	0.0419764	9.63179	1.03078e-20	9.41662e-20
10644	-0.438926	-0.28109	-9.63162	1.03234e-20	9.42148e-20
65008	0.610779	-0.137087	9.63161	1.03241e-20	9.42148e-20
27434	-0.584469	0.246491	-9.62553	1.08783e-20	9.92195e-20
51360	0.557957	-0.0736548	9.62508	1.09208e-20	9.95542e-20
619207	-0.656445	0.0790794	-9.6247	1.09564e-20	9.98261e-20
1783	-0.596259	-0.101023	-9.62381	1.10403e-20	1.00537e-19
9419	0.648955	0.0127495	9.61778	1.16276e-20	1.05829e-19
7007	0.666158	0.0629981	9.61756	1.16493e-20	1.05971e-19
994	-0.534604	-0.607181	-9.61579	1.1828e-20	1.0754e-19
83468	0.639678	0.205051	9.61424	1.19864e-20	1.08922e-19
29994	-0.604431	0.315165	-9.61383	1.20286e-20	1.09248e-19
80071	-0.68482	0.15058	-9.61307	1.21081e-20	1.09912e-19
1026	0.649212	-0.128221	9.61131	1.22925e-20	1.11527e-19
4088	-0.623956	0.0814526	-9.60971	1.2462e-20	1.13006e-19
57711	-0.56034	0.083857	-9.60541	1.29313e-20	1.172e-19
1647	0.667305	0.0775489	9.60342	1.31536e-20	1.19152e-19
5965	0.598698	-0.239351	9.60328	1.31695e-20	1.19233e-19
90701	0.651759	-0.167647	9.59646	1.3964e-20	1.26359e-19
54708	0.608663	0.149581	9.59394	1.42683e-20	1.29045e-19
9731	-0.573586	-0.0526271	-9.59008	1.47492e-20	1.33324e-19
375757	0.596507	0.117841	9.58613	1.52572e-20	1.37844e-19
7289	-0.490258	-0.199148	-9.5844	1.54849e-20	1.39827e-19
989	0.572013	-0.0653323	9.58381	1.55636e-20	1.40464e-19
79087	-0.617452	-0.0711546	-9.58293	1.56815e-20	1.41454e-19
54994	-0.58503	-0.0674135	-9.58077	1.59745e-20	1.44022e-19
125988	0.618117	0.0693349	9.58025	1.60452e-20	1.44583e-19
54765	-0.569789	0.16504	-9.57875	1.62534e-20	1.46383e-19
1514	0.593939	-0.396969	9.57823	1.63255e-20	1.46955e-19
3687	-0.5966	-0.213523	-9.57747	1.64315e-20	1.47832e-19
29107	0.567655	-0.290078	9.57591	1.66527e-20	1.49744e-19
115353	0.5539	0.026458	9.57349	1.70021e-20	1.52806e-19
55841	-0.580232	0.0653523	-9.57275	1.71097e-20	1.53692e-19
5436	0.609781	-0.0891215	9.57268	1.71203e-20	1.53707e-19
23600	0.576295	0.0637532	9.57241	1.71603e-20	1.53986e-19
64431	0.584711	-0.112046	9.56541	1.82197e-20	1.63408e-19
8027	0.543755	-0.207188	9.56403	1.84364e-20	1.65265e-19
340527	0.661765	-0.0765695	9.56179	1.87921e-20	1.68366e-19
25843	0.625418	-0.155717	9.56127	1.88759e-20	1.69028e-19
929	0.65286	-0.23714	9.56107	1.89088e-20	1.69235e-19
138428	0.591002	0.183891	9.55543	1.98435e-20	1.77476e-19
3931	-0.631653	0.059476	-9.55539	1.98503e-20	1.77476e-19
57505	-0.566432	-0.107997	-9.55239	2.03667e-20	1.81999e-19
1524	0.594371	0.500652	9.55061	2.06778e-20	1.84683e-19
51645	0.581253	-0.262981	9.55037	2.07213e-20	1.84976e-19
203054	-0.549226	-0.204704	-9.54942	2.08903e-20	1.86388e-19
56673	0.666079	-0.0298074	9.54579	2.15487e-20	1.92162e-19
150274	0.676975	0.0107271	9.54561	2.15816e-20	1.92356e-19
8892	0.599846	0.0522729	9.54543	2.16147e-20	1.92551e-19
64976	0.653729	-0.0150404	9.54355	2.19639e-20	1.95561e-19
245812	0.653287	0.0183057	9.54272	2.212e-20	1.96849e-19
10691	-0.616571	-0.1053	-9.54212	2.2234e-20	1.97761e-19
3707	-0.549992	-0.0544063	-9.53676	2.32761e-20	2.06886e-19
5684	0.604404	-0.245712	9.53672	2.3284e-20	2.06886e-19
79977	-0.561337	0.00345479	-9.53629	2.33699e-20	2.07542e-19
81847	0.586282	0.08311	9.53287	2.40614e-20	2.13573e-19
23317	-0.614552	-0.107168	-9.53155	2.43341e-20	2.15882e-19
2305	-0.397168	-0.643481	-9.53099	2.44521e-20	2.16817e-19
7702	0.615897	-0.0328981	9.52864	2.49475e-20	2.21096e-19
6726	0.61882	0.17181	9.52309	2.61572e-20	2.31608e-19
94104	-0.594191	-0.122073	-9.52307	2.61606e-20	2.31608e-19
26148	-0.622363	0.0940611	-9.52219	2.63581e-20	2.33236e-19
154091	0.533999	-0.108181	9.52122	2.65767e-20	2.3505e-19
1759	-0.641219	0.130712	-9.51644	2.76833e-20	2.44711e-19
90673	-0.607988	0.0992339	-9.5159	2.78109e-20	2.45713e-19
1910	0.595161	-0.00652401	9.51538	2.79331e-20	2.46666e-19
84680	-0.660923	0.141443	-9.51504	2.80152e-20	2.47264e-19
9401	-0.507474	-0.461536	-9.51357	2.83682e-20	2.50251e-19
2207	0.65508	-0.255956	9.51327	2.84413e-20	2.50767e-19
83440	-0.542563	-0.18021	-9.51295	2.85183e-20	2.51306e-19
8364	-0.592079	-0.317938	-9.5129	2.85316e-20	2.51306e-19
6727	0.611502	0.132271	9.51116	2.89564e-20	2.54917e-19
26272	0.584769	0.277267	9.50925	2.94313e-20	2.58965e-19
51166	0.416194	-0.294972	9.50744	2.98906e-20	2.62872e-19
26048	-0.618456	0.413515	-9.50432	3.06931e-20	2.69792e-19
9764	-0.574952	-0.0879501	-9.50135	3.14798e-20	2.76566e-19
23041	-0.627274	0.173593	-9.49907	3.20989e-20	2.81861e-19
80025	0.596737	-0.20409	9.49747	3.25383e-20	2.85452e-19
23531	0.638711	-0.206729	9.49746	3.25411e-20	2.85452e-19
6201	0.641472	-0.185497	9.4943	3.34289e-20	2.93091e-19
10971	0.563645	-0.304142	9.49419	3.34584e-20	2.932e-19
7913	0.542817	-0.368976	9.49229	3.40052e-20	2.9784e-19
63979	0.522721	-0.295096	9.49019	3.46169e-20	3.03043e-19
9530	-0.596454	0.0133172	-9.48552	3.60206e-20	3.15171e-19
56888	0.566018	-0.178676	9.48373	3.65744e-20	3.19854e-19
80167	-0.643989	-0.0209934	-9.48352	3.6639e-20	3.20256e-19
26010	0.637334	-0.0277436	9.48324	3.67246e-20	3.20841e-19
1841	0.578232	-0.264226	9.48071	3.75252e-20	3.27669e-19
51705	0.630563	0.173675	9.4793	3.79752e-20	3.3143e-19
5529	-0.636538	0.0233224	-9.47365	3.9844e-20	3.47564e-19
202915	-0.61187	0.0898208	-9.4733	3.99632e-20	3.48427e-19
29894	-0.607599	-0.156907	-9.47253	4.02268e-20	3.50548e-19
64979	0.608579	-0.217759	9.47197	4.04159e-20	3.52017e-19
222194	0.610647	0.231034	9.4671	4.21235e-20	3.66704e-19
64963	0.570097	-0.136475	9.46497	4.28924e-20	3.7321e-19
27109	0.587338	0.197152	9.46476	4.29697e-20	3.73693e-19
574	-0.676996	-0.0425635	-9.46144	4.41999e-20	3.84197e-19
55810	-0.534113	0.0390817	-9.45918	4.50536e-20	3.9142e-19
56052	0.631367	0.151462	9.45684	4.59566e-20	3.99064e-19
6128	0.561377	-0.282586	9.45242	4.77128e-20	4.14104e-19
64747	0.577574	-0.134098	9.45211	4.78406e-20	4.15005e-19
2125	-0.533982	-0.00233417	-9.44876	4.92179e-20	4.26737e-19
23130	-0.621343	0.0720865	-9.44784	4.96026e-20	4.29856e-19
51406	0.558816	-0.252248	9.44602	5.03734e-20	4.36316e-19
7109	-0.583105	-0.163753	-9.44476	5.09181e-20	4.40812e-19
10010	0.575191	-0.187559	9.4435	5.14643e-20	4.45316e-19
63901	-0.62131	0.104739	-9.44118	5.24831e-20	4.53904e-19
7316	-0.573238	-0.0788666	-9.44103	5.25534e-20	4.54283e-19
394263	0.625311	0.0875515	9.44075	5.26761e-20	4.55115e-19
10620	-0.568633	-0.00432003	-9.44062	5.27343e-20	4.55389e-19
80018	-0.600868	-0.107123	-9.44041	5.28283e-20	4.55972e-19
26065	-0.559381	-0.0510222	-9.43279	5.63513e-20	4.86136e-19
50854	0.579734	0.0686259	9.43246	5.65088e-20	4.8725e-19
902	0.628648	0.14785	9.43219	5.66388e-20	4.88127e-19
10617	0.608063	-0.127655	9.43113	5.7149e-20	4.92277e-19
54542	-0.59131	-0.309173	-9.42949	5.79472e-20	4.98903e-19
[truncated: 15,204 more rows]
