# Supplementary material for: Identifying prognostic subgroups of luminal-A breast cancer using deep autoencoders and gene expressions
Source: PLoS Comput Biol. 2023 May 30;19(5):e1011197. doi: 10.1371/journal.pcbi.1011197 (PMC10256220; doi:10.1371/journal.pcbi.1011197)
Supplement: S7 Table — (XLSX) [file pcbi.1011197.s009.xlsx]

## Sheet: Sheet1
S7 Table. The list of differentially expressed genes between the BPS-LumA and WPS-LumA in the TCGA dataset
Entrez ID	logFC	AveExpr	t	P.Value	adj.P.Val
23524	-1.01791	0.253695	-11.8998	2.58203e-28	4.4416e-24
10147	-0.953993	0.0282665	-11.7224	1.2554e-27	1.07977e-23
3054	-0.89395	-0.142098	-11.2817	6.05743e-26	3.47333e-22
84464	-0.840142	0.0848178	-10.8822	1.90283e-24	8.18313e-21
8085	-0.855647	0.144327	-10.7741	4.7832e-24	1.45349e-20
23247	-0.778473	0.378599	-10.7673	5.06973e-24	1.45349e-20
5204	0.795205	0.305567	10.6966	9.2346e-24	2.26934e-20
54856	-0.862085	0.108652	-10.5094	4.4687e-23	9.60883e-20
55209	-0.766927	-0.168942	-10.4403	7.96641e-23	1.48591e-19
9826	-0.792359	-0.0153829	-10.4306	8.63798e-23	1.48591e-19
84874	-0.85721	0.0548325	-10.33	1.99645e-22	3.12208e-19
10847	-0.853101	0.223748	-10.3179	2.20755e-22	3.16452e-19
84614	-0.854929	0.145595	-10.2372	4.30414e-22	5.69536e-19
57654	-0.811343	0.18838	-10.1941	6.14293e-22	7.54791e-19
11157	0.705138	-0.318385	10.0673	1.73821e-21	1.99338e-18
9446	0.801529	-0.0696289	10.0567	1.89604e-21	2.03848e-18
27327	-0.872657	0.246185	-10.0446	2.09237e-21	2.11723e-18
2791	0.800527	0.345119	9.94149	4.84614e-21	4.63129e-18
7701	-0.770331	0.128966	-9.91388	6.06229e-21	5.4886e-18
11176	-0.721811	0.182859	-9.8539	9.84762e-21	8.3322e-18
200030	-0.849878	0.111538	-9.84989	1.01718e-20	8.3322e-18
9726	-0.763404	0.304417	-9.84239	1.08064e-20	8.44959e-18
57634	-0.771439	0.0798865	-9.78219	1.75486e-20	1.27141e-17
29855	-0.829219	0.0447639	-9.78085	1.77386e-20	1.27141e-17
9139	-0.791199	0.054286	-9.72929	2.68287e-20	1.84603e-17
1387	-0.774098	0.265701	-9.71687	2.96343e-20	1.96065e-17
79630	0.804763	-0.00718602	9.68713	3.75932e-20	2.3951e-17
6235	0.832635	-0.0341528	9.65268	4.94914e-20	3.04054e-17
7248	-0.794952	0.187	-9.6225	6.29416e-20	3.73352e-17
55870	-0.799455	0.177649	-9.60245	7.38182e-20	4.23273e-17
6207	0.73857	0.0585949	9.5325	1.28553e-19	7.13346e-17
253143	-0.777711	-0.103829	-9.51328	1.49651e-19	8.04466e-17
9968	-0.741365	0.00564699	-9.50351	1.61656e-19	8.4267e-17
6224	0.73094	-0.16161	9.45856	2.30419e-19	1.16578e-16
10658	-0.762264	-0.0364231	-9.42992	2.88639e-19	1.39565e-16
23131	-0.776552	0.149165	-9.42841	2.92079e-19	1.39565e-16
6157	0.724479	-0.0249916	9.42455	3.01077e-19	1.39976e-16
55285	-0.789699	-0.0568147	-9.39307	3.85435e-19	1.74481e-16
100272228	-0.826086	0.153736	-9.3632	4.86996e-19	2.14803e-16
221178	-0.761512	0.167966	-9.3401	5.8339e-19	2.50887e-16
6228	0.708981	0.210816	9.32761	6.43156e-19	2.58388e-16
63977	-0.782758	-0.2249	-9.32722	6.45116e-19	2.58388e-16
23383	-0.669294	0.142091	-9.32706	6.45895e-19	2.58388e-16
606495	-0.779572	0.0577058	-9.29011	8.61514e-19	3.36813e-16
4820	-0.837118	0.16812	-9.20599	1.65504e-18	6.32665e-16
284058	-0.690308	0.243825	-9.19912	1.74542e-18	6.52711e-16
6205	0.751447	0.0562106	9.14473	2.65648e-18	9.72272e-16
646851	-0.815415	0.0526901	-9.14124	2.72879e-18	9.77932e-16
10075	-0.738401	-0.177394	-9.11594	3.31549e-18	1.16394e-15
6208	0.724326	0.187999	9.11102	3.44322e-18	1.1846e-15
132241	-0.780522	0.0758335	-9.06537	4.88827e-18	1.64878e-15
6204	0.731759	-0.121926	9.05746	5.19351e-18	1.71805e-15
128710	-0.77612	0.0680918	-9.05455	5.31077e-18	1.7237e-15
9535	0.728151	0.0174735	9.02829	6.49228e-18	2.06815e-15
8552	-0.801314	0.123052	-9.01856	6.99337e-18	2.16199e-15
54987	0.729816	0.0889296	9.01622	7.11931e-18	2.16199e-15
10627	0.672274	-0.169761	9.0154	7.16392e-18	2.16199e-15
8409	0.694543	-0.0999188	9.01095	7.41151e-18	2.19815e-15
57585	-0.807163	0.169613	-8.98212	9.23399e-18	2.69225e-15
196441	-0.810407	0.00320217	-8.96199	1.07628e-17	3.0857e-15
6239	-0.725134	0.232765	-8.95529	1.13256e-17	3.19381e-15
6229	0.673961	-0.0532149	8.92916	1.38123e-17	3.83223e-15
7554	-0.746304	-0.103931	-8.91662	1.51898e-17	4.14755e-15
7111	0.689308	-0.0787614	8.9143	1.54597e-17	4.15527e-15
6942	-0.634219	-0.273672	-8.90012	1.7212e-17	4.5551e-15
144100	-0.676265	0.175815	-8.88829	1.88248e-17	4.90644e-15
23643	0.717722	-0.0284557	8.85844	2.35884e-17	6.05624e-15
5170	-0.73724	0.22782	-8.83643	2.7847e-17	7.04447e-15
9906	-0.72368	0.242003	-8.82873	2.95102e-17	7.35703e-15
26048	-0.700072	0.393122	-8.80901	3.42319e-17	8.41225e-15
6166	0.729189	0.114778	8.80652	3.48784e-17	8.43763e-15
22853	-0.800247	-0.0134451	-8.8046	3.53861e-17	8.43763e-15
81856	-0.711952	0.0177128	-8.80303	3.58067e-17	8.43763e-15
4904	0.490775	-0.435173	8.8006	3.64665e-17	8.47699e-15
11224	0.7275	-0.00920337	8.7795	4.27273e-17	9.79994e-15
146050	-0.700798	0.132716	-8.77119	4.54776e-17	1.02935e-14
114803	-0.804823	0.123139	-8.76534	4.75154e-17	1.06151e-14
6152	0.740363	-0.0053053	8.75	5.33003e-17	1.17548e-14
57221	-0.548767	0.205507	-8.74715	5.44507e-17	1.18565e-14
967	0.697075	0.206249	8.74419	5.56695e-17	1.19703e-14
6165	0.692402	-0.104559	8.73234	6.08287e-17	1.29182e-14
6201	0.638509	-0.251753	8.72312	6.51723e-17	1.36162e-14
6872	-0.748094	0.115602	-8.72204	6.56983e-17	1.36162e-14
7178	0.712724	0.270881	8.70033	7.72595e-17	1.58216e-14
5175	0.762774	0.206467	8.69873	7.81824e-17	1.58223e-14
7204	-0.695604	0.131462	-8.68174	8.8737e-17	1.77495e-14
9757	-0.649731	-0.0677333	-8.63743	1.23369e-16	2.43123e-14
5930	-0.777324	-0.0703786	-8.63633	1.24374e-16	2.43123e-14
539	0.648556	-0.12962	8.62472	1.35565e-16	2.62021e-14
84833	0.678571	-0.19652	8.62049	1.39882e-16	2.64939e-14
23067	-0.715329	0.0739641	-8.62023	1.40155e-16	2.64939e-14
27152	-0.627804	0.342088	-8.57707	1.92887e-16	3.60657e-14
10299	-0.686647	0.00226169	-8.56857	2.05378e-16	3.78533e-14
55582	-0.747507	0.160694	-8.56761	2.06849e-16	3.78533e-14
6161	0.679602	0.0122925	8.56287	2.14205e-16	3.87868e-14
7428	-0.737094	-0.0622959	-8.55341	2.29685e-16	4.11567e-14
3384	0.735122	0.0616246	8.54378	2.46586e-16	4.37296e-14
24149	-0.641832	-0.146887	-8.53984	2.53852e-16	4.45589e-14
254065	-0.729757	-0.0956612	-8.5364	2.60368e-16	4.4834e-14
9857	-0.761478	-0.023867	-8.53626	2.60633e-16	4.4834e-14
10632	0.693929	-0.174804	8.52795	2.77083e-16	4.71919e-14
27148	-0.541872	0.375044	-8.5221	2.89266e-16	4.87839e-14
6156	0.667814	-0.241413	8.49293	3.58393e-16	5.98551e-14
6135	0.709004	0.0935239	8.4774	4.01636e-16	6.63001e-14
23274	-0.691325	0.255793	-8.47636	4.04692e-16	6.63001e-14
1933	0.668104	-0.00649831	8.47277	4.15498e-16	6.74283e-14
89884	-0.775189	-0.0270814	-8.46192	4.49864e-16	7.2323e-14
25885	-0.717149	-0.229334	-8.45459	4.74653e-16	7.4993e-14
7182	-0.737002	0.0159405	-8.45443	4.75191e-16	7.4993e-14
6222	0.701501	-0.0171872	8.44614	5.04903e-16	7.89576e-14
10791	0.690732	0.0160641	8.44105	5.24041e-16	8.12122e-14
7776	-0.703177	0.190293	-8.43376	5.5269e-16	8.48873e-14
9445	0.570898	0.391375	8.43138	5.62393e-16	8.56131e-14
23215	-0.733526	-0.161884	-8.42931	5.70966e-16	8.61558e-14
9640	-0.663857	0.0647484	-8.41529	6.32455e-16	9.39835e-14
6175	0.701964	-0.0329593	8.41501	6.33769e-16	9.39835e-14
649946	-0.838523	0.0100711	-8.40522	6.80639e-16	1.00071e-13
54617	-0.673306	0.140023	-8.40247	6.94417e-16	1.01232e-13
23126	-0.705945	0.138386	-8.39788	7.17995e-16	1.0379e-13
127933	-0.731892	0.0650508	-8.39653	7.25104e-16	1.03944e-13
401505	0.537015	-0.345456	8.39452	7.35773e-16	1.04085e-13
23054	-0.680693	-0.169395	-8.39407	7.38195e-16	1.04085e-13
7311	0.64445	-0.11994	8.37982	8.18845e-16	1.14518e-13
2197	0.704339	0.0184472	8.37576	8.43405e-16	1.17002e-13
22889	-0.770657	-0.0945345	-8.35361	9.90581e-16	1.3632e-13
9849	-0.706077	-0.00988819	-8.33544	1.1301e-15	1.54285e-13
64324	-0.693922	-0.0201605	-8.31679	1.29347e-15	1.75199e-13
28984	0.681286	0.0880887	8.30676	1.39069e-15	1.86896e-13
51389	0.666718	-0.00477277	8.30551	1.40331e-15	1.8713e-13
79364	-0.679698	0.0111781	-8.29479	1.51629e-15	2.0064e-13
23352	-0.71545	-0.0622952	-8.29301	1.53599e-15	2.01695e-13
7468	-0.616004	-0.270636	-8.28721	1.60158e-15	2.08715e-13
6217	0.645353	-0.0723694	8.28233	1.65902e-15	2.13631e-13
138474	-0.779917	0.066627	-8.2819	1.66414e-15	2.13631e-13
57680	-0.620127	0.105242	-8.27459	1.75428e-15	2.23534e-13
4293	-0.705486	-0.00444337	-8.26836	1.83473e-15	2.32067e-13
9649	-0.520865	0.327273	-8.25967	1.95328e-15	2.45258e-13
29072	-0.712839	0.109881	-8.2402	2.24697e-15	2.79926e-13
6233	0.645042	-0.139419	8.23928	2.26193e-15	2.79926e-13
4712	0.656175	-0.0485906	8.2368	2.30253e-15	2.82916e-13
284618	-0.765697	-0.0353513	-8.22758	2.46028e-15	3.00154e-13
9556	0.646845	-0.17026	8.2254	2.49906e-15	3.02738e-13
161779	-0.736585	0.0378099	-8.2195	2.6071e-15	3.11729e-13
23381	-0.560823	-0.268564	-8.21937	2.60952e-15	3.11729e-13
57679	-0.626907	-0.00248265	-8.21408	2.71038e-15	3.19401e-13
6230	0.669822	0.00934602	8.21406	2.71088e-15	3.19401e-13
7388	0.508166	-0.393979	8.20605	2.87104e-15	3.3597e-13
6202	0.673152	0.0097547	8.20322	2.92991e-15	3.40543e-13
9794	-0.663163	0.107163	-8.20104	2.97609e-15	3.43589e-13
84181	-0.62051	0.159443	-8.18402	3.36165e-15	3.85514e-13
2804	-0.651131	0.243309	-8.17912	3.48146e-15	3.9661e-13
155435	-0.725254	-0.0337757	-8.16608	3.82162e-15	4.32497e-13
84992	0.57566	-0.0767455	8.16356	3.891e-15	4.37471e-13
140710	-0.637271	0.0188328	-8.15511	4.13289e-15	4.6018e-13
7840	-0.687578	0.0347725	-8.15465	4.14649e-15	4.6018e-13
30837	-0.665516	-0.0700251	-8.1353	4.76002e-15	5.24883e-13
10861	-0.547342	0.29501	-8.13302	4.83791e-15	5.30075e-13
126231	-0.708397	0.0828627	-8.13151	4.89006e-15	5.32398e-13
200424	-0.57453	-0.37648	-8.12858	4.99343e-15	5.40233e-13
11337	0.688565	0.188082	8.12554	5.1024e-15	5.48572e-13
259282	-0.66422	0.171978	-8.12266	5.20831e-15	5.5648e-13
55967	0.662262	-0.171212	8.11572	5.47203e-15	5.81048e-13
199	0.63679	0.0252848	8.10669	5.83467e-15	6.15755e-13
349075	-0.672072	-0.0182716	-8.10568	5.87677e-15	6.16416e-13
55486	0.59263	-0.249624	8.0947	6.35349e-15	6.6238e-13
51187	0.659339	0.142991	8.09301	6.43022e-15	6.66341e-13
6194	0.613859	0.055026	8.07844	7.13026e-15	7.34459e-13
152485	-0.677073	0.130572	-8.07712	7.19713e-15	7.36935e-13
6601	-0.553734	0.257346	-8.06467	7.86085e-15	8.00132e-13
197342	-0.744074	0.18273	-8.04651	8.93852e-15	9.04473e-13
57684	-0.642233	0.130724	-8.04373	9.11623e-15	9.17061e-13
522	0.594217	-0.158875	8.0429	9.16974e-15	9.17081e-13
11073	-0.582435	-0.397916	-8.03886	9.435e-15	9.38156e-13
80167	-0.661744	0.0615586	-8.03211	9.896e-15	9.7834e-13
79915	-0.622161	-0.416203	-8.02682	1.02723e-14	1.00615e-12
84851	-0.637175	0.258213	-8.02652	1.02943e-14	1.00615e-12
8473	-0.705444	0.0679887	-8.01896	1.08577e-14	1.05522e-12
114987	-0.683731	0.231615	-8.01402	1.12431e-14	1.08654e-12
2995	0.623559	0.0809082	8.00597	1.18993e-14	1.14353e-12
6651	-0.686844	0.0432043	-8.00116	1.23088e-14	1.17164e-12
6160	0.684981	0.0930933	8.00094	1.2328e-14	1.17164e-12
23334	-0.684557	0.110288	-7.99807	1.25799e-14	1.18901e-12
121274	-0.68367	0.0644916	-7.98422	1.3867e-14	1.3035e-12
27335	0.617087	-0.114947	7.97942	1.43434e-14	1.34095e-12
27154	-0.625872	0.0574234	-7.97663	1.46277e-14	1.35749e-12
4005	0.607575	0.269735	7.97614	1.46781e-14	1.35749e-12
2140	-0.745826	-0.00142867	-7.9683	1.55087e-14	1.42663e-12
147687	-0.684723	0.143243	-7.9651	1.58604e-14	1.45123e-12
6136	0.698589	0.109803	7.95994	1.64458e-14	1.49683e-12
83955	0.681415	0.0476766	7.95336	1.7222e-14	1.55923e-12
6171	0.641816	0.205044	7.95005	1.76268e-14	1.58752e-12
2681	0.645744	0.161049	7.94672	1.8043e-14	1.61654e-12
8603	-0.598659	0.282825	-7.93949	1.89807e-14	1.69174e-12
1106	-0.657334	0.243275	-7.93398	1.97274e-14	1.74923e-12
6164	0.64406	0.172492	7.93178	2.00329e-14	1.76721e-12
3617	-0.724194	0.219281	-7.92477	2.10401e-14	1.84659e-12
8924	-0.630003	0.148777	-7.92272	2.13433e-14	1.85785e-12
832	0.69769	0.0460265	7.92245	2.13844e-14	1.85785e-12
7175	-0.686225	-0.0996523	-7.92073	2.16435e-14	1.87091e-12
5978	-0.698005	0.0606067	-7.91989	2.17708e-14	1.87251e-12
25836	-0.621266	0.053393	-7.91007	2.33172e-14	1.99553e-12
374864	0.759866	0.248971	7.89475	2.59489e-14	2.20198e-12
55779	-0.62108	0.332586	-7.89447	2.59992e-14	2.20198e-12
283629	-0.680416	0.165364	-7.89384	2.61135e-14	2.20198e-12
81844	-0.692477	0.094273	-7.88946	2.69235e-14	2.25921e-12
6154	0.681827	0.139524	7.88318	2.81274e-14	2.34878e-12
2186	-0.649481	-0.0575017	-7.87989	2.87789e-14	2.39157e-12
6275	0.636651	-0.102951	7.87793	2.91746e-14	2.41279e-12
84162	-0.648421	0.237155	-7.8682	3.12195e-14	2.56956e-12
285267	-0.637961	0.275645	-7.86593	3.17174e-14	2.59811e-12
6138	0.622548	0.166544	7.86147	3.27156e-14	2.66718e-12
4707	0.653529	0.0214708	7.85615	3.39486e-14	2.75464e-12
196528	-0.564977	0.21248	-7.84931	3.5601e-14	2.87516e-12
51639	0.507029	-0.333775	7.84422	3.68822e-14	2.96471e-12
100128731	0.645088	-0.0831549	7.84027	3.79075e-14	3.02823e-12
257218	-0.690856	0.0312557	-7.83983	3.80246e-14	3.02823e-12
9578	-0.540145	0.222042	-7.83857	3.83578e-14	3.02878e-12
84301	-0.716176	0.0525345	-7.83847	3.83836e-14	3.02878e-12
23394	-0.642226	-0.0743783	-7.83664	3.88755e-14	3.05359e-12
8295	-0.682107	-0.191229	-7.83108	4.04039e-14	3.15922e-12
55787	-0.679538	-0.114973	-7.82578	4.19157e-14	3.2626e-12
158431	-0.624526	0.218791	-7.82286	4.27741e-14	3.31151e-12
7158	-0.637131	0.28735	-7.82233	4.29291e-14	3.31151e-12
94104	-0.617419	-0.215971	-7.8082	4.73432e-14	3.62853e-12
51780	-0.630796	0.231635	-7.80784	4.74607e-14	3.62853e-12
161198	0.625486	0.403235	7.80296	4.90914e-14	3.7366e-12
23181	-0.660105	-0.0478952	-7.80036	4.99835e-14	3.78774e-12
124751	-0.628959	0.204036	-7.78384	5.60258e-14	4.227e-12
9403	0.589159	-0.0539492	7.77912	5.78821e-14	4.34798e-12
4204	-0.605554	0.233238	-7.77799	5.83372e-14	4.36311e-12
23001	-0.617565	0.212534	-7.77471	5.96709e-14	4.43213e-12
103910	0.651119	-0.0475099	7.77446	5.97752e-14	4.43213e-12
92092	-0.690851	-0.103401	-7.76736	6.27717e-14	4.63433e-12
23379	-0.630687	-0.155842	-7.76592	6.33992e-14	4.66065e-12
904	-0.685426	0.0611084	-7.76239	6.4963e-14	4.74819e-12
1603	0.611925	0.00954747	7.76199	6.51421e-14	4.74819e-12
4711	0.609326	-0.177322	7.7613	6.54492e-14	4.75045e-12
5695	0.568796	-0.273232	7.75587	6.79472e-14	4.91104e-12
9296	0.631269	-0.202184	7.75281	6.93942e-14	4.99464e-12
84701	0.630307	0.310265	7.74927	7.11042e-14	5.09639e-12
6637	0.54592	-0.412362	7.74193	7.47902e-14	5.33835e-12
64145	-0.577754	0.0351578	-7.74064	7.54555e-14	5.36358e-12
57459	-0.631682	-0.0365752	-7.73355	7.92262e-14	5.60844e-12
23195	-0.644614	-0.0984764	-7.73208	8.00279e-14	5.64197e-12
5250	0.597189	-0.228042	7.71397	9.06252e-14	6.30278e-12
301	0.586725	-0.0765619	7.71386	9.06943e-14	6.30278e-12
2800	-0.481776	0.20015	-7.71367	9.08116e-14	6.30278e-12
57546	-0.719509	-0.0827805	-7.71358	9.08667e-14	6.30278e-12
51076	0.570485	-0.0946545	7.71223	9.17135e-14	6.31753e-12
6742	0.572943	-0.260076	7.71205	9.18281e-14	6.31753e-12
4637	0.628571	0.0720186	7.71149	9.21812e-14	6.31753e-12
84458	-0.665575	0.158414	-7.70998	9.31407e-14	6.35796e-12
54811	-0.632043	-0.0968354	-7.70034	9.95007e-14	6.76526e-12
2014	0.668609	0.028728	7.69746	1.01481e-13	6.87275e-12
51522	0.591668	-0.0661518	7.69573	1.02697e-13	6.92779e-12
6636	0.574533	-0.287061	7.69386	1.04017e-13	6.98944e-12
5552	0.632253	-0.0668843	7.68843	1.07955e-13	7.22587e-12
6181	0.611084	-0.0102253	7.6755	1.1794e-13	7.86356e-12
9031	-0.638905	-0.249984	-7.67485	1.18463e-13	7.86799e-12
5478	0.606398	-0.296433	7.66732	1.24719e-13	8.25161e-12
4738	0.605318	-0.0249899	7.66628	1.2561e-13	8.27872e-12
1350	0.596871	0.10479	7.66538	1.26384e-13	8.29791e-12
57592	-0.63848	0.141095	-7.6644	1.27235e-13	8.31791e-12
1349	0.56035	-0.292906	7.66391	1.27655e-13	8.31791e-12
2033	-0.679055	0.0244434	-7.66289	1.28552e-13	8.34474e-12
51742	-0.637157	0.0761571	-7.66097	1.30243e-13	8.42269e-12
57610	-0.69051	-0.031701	-7.64563	1.44613e-13	9.317e-12
2934	0.647025	0.197038	7.64173	1.48514e-13	9.53259e-12
6633	0.612483	-0.15663	7.64056	1.49696e-13	9.56241e-12
2909	-0.608849	0.316855	-7.64018	1.5009e-13	9.56241e-12
158427	-0.618822	0.180773	-7.63802	1.52308e-13	9.66792e-12
4708	0.634601	-0.0917051	7.62402	1.67545e-13	1.0596e-11
10825	-0.665339	0.0521805	-7.62311	1.68583e-13	1.06226e-11
55096	-0.764062	0.103289	-7.62235	1.69452e-13	1.06384e-11
4714	0.658218	-0.0139699	7.61814	1.74373e-13	1.09075e-11
9575	-0.69526	-0.0229063	-7.61738	1.75275e-13	1.09242e-11
83442	0.60767	-0.205132	7.61438	1.78891e-13	1.1102e-11
9924	-0.578008	0.18415	-7.61395	1.79418e-13	1.1102e-11
9203	-0.619771	0.0687169	-7.61226	1.81482e-13	1.11894e-11
8242	-0.584113	-0.126381	-7.60869	1.85939e-13	1.14233e-11
79002	0.605754	-0.094832	7.60273	1.93627e-13	1.18533e-11
161424	-0.625868	-0.0110142	-7.59716	2.01079e-13	1.22658e-11
975	0.607392	0.0386393	7.58882	2.1278e-13	1.29337e-11
399761	-0.671486	0.191219	-7.58674	2.15804e-13	1.30713e-11
57448	-0.666502	-0.0361484	-7.58023	2.25541e-13	1.35707e-11
11315	0.641405	0.121631	7.58017	2.25626e-13	1.35707e-11
8289	-0.643374	0.165631	-7.57706	2.30439e-13	1.38119e-11
55252	-0.686433	0.0323337	-7.573	2.36851e-13	1.41469e-11
92591	-0.589807	0.330837	-7.56591	2.48495e-13	1.4791e-11
57506	-0.608986	0.0943901	-7.56078	2.57276e-13	1.52609e-11
25927	0.616714	0.322433	7.55743	2.63165e-13	1.55566e-11
6191	0.645606	0.19368	7.55528	2.67022e-13	1.57305e-11
57551	-0.668192	0.00648506	-7.54706	2.8227e-13	1.65675e-11
65250	-0.638904	0.128435	-7.54659	2.83155e-13	1.65675e-11
391	0.602955	-0.0892858	7.54492	2.8638e-13	1.66994e-11
8729	-0.595164	0.184229	-7.53892	2.98203e-13	1.733e-11
9656	-0.516762	-0.322815	-7.53623	3.0366e-13	1.75877e-11
3921	0.613991	-0.0968149	7.5338	3.0868e-13	1.78185e-11
285955	-0.709844	0.0256106	-7.53065	3.15309e-13	1.81403e-11
26578	0.629001	-0.117969	7.52782	3.21396e-13	1.84289e-11
9851	-0.671364	0.209053	-7.52725	3.22631e-13	1.84382e-11
6223	0.586041	-0.128855	7.52331	3.31302e-13	1.88711e-11
8992	0.578401	0.118577	7.52281	3.32431e-13	1.88729e-11
56413	-0.653884	0.0505554	-7.52136	3.35676e-13	1.89944e-11
7249	-0.667925	0.193485	-7.52081	3.36941e-13	1.90035e-11
29102	-0.563135	-0.215635	-7.51912	3.40794e-13	1.9158e-11
219348	0.621016	0.399547	7.51797	3.43433e-13	1.92434e-11
10577	0.612817	-0.00414699	7.50678	3.703e-13	2.06441e-11
23113	-0.596162	0.181579	-7.50657	3.7083e-13	2.06441e-11
5116	-0.571833	-0.187765	-7.50465	3.75646e-13	2.08447e-11
2117	-0.658514	-0.0118236	-7.49909	3.89964e-13	2.15697e-11
84901	-0.66229	0.0372728	-7.49233	4.0807e-13	2.24988e-11
10597	0.663251	0.12624	7.48815	4.197e-13	2.30294e-11
7979	0.552878	-0.340895	7.48791	4.20372e-13	2.30294e-11
130872	-0.709379	0.180081	-7.48632	4.24867e-13	2.32018e-11
387763	0.675991	0.210646	7.48019	4.42737e-13	2.41011e-11
7700	-0.548827	0.257852	-7.47954	4.4465e-13	2.4129e-11
92285	-0.606529	0.187966	-7.47754	4.50654e-13	2.43778e-11
9665	-0.58632	0.316128	-7.47251	4.6613e-13	2.51359e-11
55175	-0.647144	0.127451	-7.4666	4.84973e-13	2.60703e-11
80317	-0.597244	0.0881501	-7.46143	5.02043e-13	2.68591e-11
643836	-0.584704	0.142661	-7.46122	5.0277e-13	2.68591e-11
26057	-0.632285	-0.0671708	-7.45962	5.08175e-13	2.70638e-11
58508	-0.63679	0.124014	-7.45812	5.133e-13	2.72524e-11
644815	-0.59646	-0.0556583	-7.45755	5.15271e-13	2.72729e-11
5479	0.587853	-0.135747	7.45457	5.25642e-13	2.76669e-11
7940	0.60712	0.0461771	7.45449	5.25931e-13	2.76669e-11
51374	0.627319	0.0481067	7.45072	5.39347e-13	2.82069e-11
6347	0.642451	-0.110749	7.45069	5.39476e-13	2.82069e-11
23020	-0.56571	-0.192986	-7.44922	5.44786e-13	2.83982e-11
146057	-0.645245	0.203362	-7.43531	5.97878e-13	3.10716e-11
6274	0.580116	-0.0908275	7.43052	6.17307e-13	3.19847e-11
10499	-0.658709	0.0352455	-7.42285	6.4972e-13	3.3563e-11
65123	-0.716497	0.088808	-7.4105	7.05499e-13	3.63353e-11
22864	-0.589568	0.137618	-7.40947	7.10341e-13	3.64755e-11
8899	-0.617865	-0.0579708	-7.40002	7.56484e-13	3.87293e-11
1390	0.600159	-0.0905639	7.39703	7.71704e-13	3.92912e-11
857	0.629383	0.290333	7.39697	7.72029e-13	3.92912e-11
158405	-0.627371	0.0633525	-7.39471	7.83732e-13	3.97692e-11
9887	-0.640973	-0.181967	-7.39235	7.96114e-13	4.02787e-11
518	0.482584	-0.337149	7.38626	8.28985e-13	4.18187e-11
5792	-0.569576	-0.0235113	-7.38357	8.43939e-13	4.24486e-11
114044	-0.608419	-0.144164	-7.3815	8.55637e-13	4.29116e-11
140901	-0.581794	-0.209321	-7.37673	8.83206e-13	4.41654e-11
57187	-0.592114	-0.116029	-7.3755	8.90452e-13	4.43987e-11
80177	0.593965	0.349666	7.36815	9.34952e-13	4.64828e-11
402	0.625839	0.0200014	7.36755	9.38698e-13	4.65346e-11
57496	-0.51025	0.367471	-7.3523	1.03856e-12	5.13372e-11
6168	0.632493	0.00962241	7.34599	1.08287e-12	5.33738e-11
9827	-0.626196	0.0716152	-7.3452	1.08852e-12	5.34994e-11
23741	0.488053	0.316319	7.33968	1.12909e-12	5.5335e-11
4666	0.596807	0.103181	7.3392	1.13265e-12	5.53518e-11
23528	-0.621473	0.197487	-7.33876	1.13596e-12	5.53563e-11
3491	0.664809	0.215121	7.33826	1.13973e-12	5.5383e-11
55345	-0.610224	-0.382714	-7.33771	1.14388e-12	5.54284e-11
55505	0.55397	-0.233586	7.33361	1.1753e-12	5.67908e-11
10896	-0.752746	-0.00156024	-7.32651	1.2318e-12	5.93541e-11
4548	-0.637695	0.0899561	-7.32578	1.23774e-12	5.94737e-11
6176	0.608912	0.1635	7.32338	1.25753e-12	6.02565e-11
54790	-0.634536	0.0535928	-7.32294	1.26122e-12	6.02652e-11
650	0.544759	-0.0371733	7.32094	1.27794e-12	6.08952e-11
22826	0.584044	-0.0916716	7.31556	1.32418e-12	6.29243e-11
80145	0.596681	-0.119015	7.31355	1.3418e-12	6.3586e-11
7011	-0.584869	0.114086	-7.31284	1.34816e-12	6.37118e-11
374899	-0.636646	-0.0366371	-7.31088	1.36567e-12	6.43624e-11
192286	0.613948	0.0218492	7.30852	1.38715e-12	6.51962e-11
26043	-0.665184	-0.119328	-7.30494	1.42028e-12	6.65713e-11
56851	0.597951	0.0905084	7.30147	1.45314e-12	6.79264e-11
10564	-0.638549	0.0768229	-7.30061	1.46141e-12	6.8128e-11
90338	-0.533437	0.203591	-7.29734	1.49317e-12	6.94201e-11
54539	0.591257	-0.146757	7.28939	1.57345e-12	7.29557e-11
84865	-0.635986	-0.152565	-7.2882	1.58581e-12	7.33309e-11
9270	0.593349	-0.203018	7.28649	1.60377e-12	7.39628e-11
6141	0.617383	0.0941523	7.28603	1.60867e-12	7.39901e-11
126248	-0.657913	-0.0651202	-7.28253	1.64609e-12	7.55095e-11
343505	-0.818002	-0.132044	-7.27845	1.69086e-12	7.73567e-11
8724	0.525629	-0.232632	7.27613	1.71689e-12	7.83393e-11
57724	-0.611099	0.181293	-7.27314	1.75098e-12	7.95032e-11
9045	0.608481	0.139322	7.27308	1.75164e-12	7.95032e-11
23133	-0.576903	0.0620653	-7.26941	1.79435e-12	8.12275e-11
6132	0.60802	-0.132109	7.26268	1.87555e-12	8.46801e-11
9620	-0.430161	0.466944	-7.26071	1.89995e-12	8.55575e-11
23478	0.590685	-0.00175566	7.25717	1.9446e-12	8.70525e-11
8925	-0.655385	0.225083	-7.25695	1.94741e-12	8.70525e-11
10169	0.624256	0.0502814	7.25687	1.94833e-12	8.70525e-11
254394	-0.597086	0.0279082	-7.25619	1.95708e-12	8.72169e-11
10549	0.511707	-0.425737	7.2447	2.11029e-12	9.38017e-11
1211	0.506712	-0.226785	7.24411	2.1184e-12	9.39193e-11
3820	0.654191	0.014288	7.24118	2.15943e-12	9.54924e-11
5966	-0.629924	0.105169	-7.23678	2.22266e-12	9.80364e-11
51637	0.633106	-0.052881	7.23468	2.25337e-12	9.91369e-11
5700	0.562926	-0.267852	7.23087	2.31024e-12	1.01114e-10
3092	-0.576112	0.211891	-7.23079	2.31152e-12	1.01114e-10
5426	-0.55322	-0.299032	-7.23049	2.31595e-12	1.01114e-10
23367	-0.637218	-0.172398	-7.22748	2.36204e-12	1.02865e-10
148362	-0.636011	0.0167711	-7.22451	2.40833e-12	1.04617e-10
7592	-0.618695	0.0954361	-7.213	2.59664e-12	1.12512e-10
54497	-0.611264	0.163365	-7.21222	2.60978e-12	1.12798e-10
26058	-0.561101	0.28952	-7.21064	2.63683e-12	1.13681e-10
23013	-0.656422	0.0142234	-7.20985	2.6506e-12	1.13989e-10
2876	0.601335	0.0733111	7.20851	2.67388e-12	1.14703e-10
10902	-0.526953	0.259154	-7.20479	2.73957e-12	1.17229e-10
59286	0.585077	0.017833	7.20415	2.75097e-12	1.17425e-10
7102	0.590331	0.346592	7.19969	2.8323e-12	1.20597e-10
6146	0.596262	0.108821	7.19725	2.87764e-12	1.22225e-10
55230	-0.507143	0.300509	-7.19094	2.99849e-12	1.27045e-10
51267	0.630235	0.217621	7.19006	3.01573e-12	1.27427e-10
23008	-0.654303	0.0178848	-7.18973	3.02233e-12	1.27427e-10
103	-0.597823	-0.12014	-7.18924	3.03185e-12	1.27516e-10
3489	0.60753	0.314132	7.18451	3.12669e-12	1.31184e-10
151613	-0.577762	0.283951	-7.18176	3.18321e-12	1.3323e-10
112	-0.537615	0.312092	-7.17946	3.2312e-12	1.34911e-10
9371	-0.517641	0.13702	-7.17408	3.34646e-12	1.39385e-10
10985	-0.593467	-0.118835	-7.17318	3.36617e-12	1.39867e-10
57730	-0.645174	-0.0504708	-7.1707	3.42077e-12	1.41793e-10
254048	-0.629751	0.144699	-7.16476	3.55559e-12	1.47027e-10
9883	-0.599891	-0.156439	-7.16327	3.58998e-12	1.48093e-10
91942	0.572892	-0.0868718	7.16259	3.60598e-12	1.48397e-10
23476	-0.561768	-0.14037	-7.15549	3.77608e-12	1.54729e-10
1340	0.58609	-0.155793	7.15542	3.77783e-12	1.54729e-10
9141	0.414472	-0.416964	7.15389	3.81567e-12	1.55908e-10
4694	0.575045	-0.128714	7.14982	3.91777e-12	1.597e-10
7305	0.586113	0.00105639	7.14717	3.98578e-12	1.61748e-10
545	-0.600089	-0.182956	-7.14713	3.98682e-12	1.61748e-10
9175	-0.606593	-0.0246255	-7.14548	4.02956e-12	1.63098e-10
26098	-0.576567	-0.0320241	-7.14447	4.05606e-12	1.63785e-10
6277	0.542526	-0.139286	7.14293	4.09686e-12	1.65045e-10
6001	0.571898	-0.0537159	7.14229	4.11372e-12	1.65337e-10
2803	-0.6267	-0.00548	-7.14173	4.12883e-12	1.65557e-10
54629	-0.589705	0.192894	-7.13879	4.20818e-12	1.68347e-10
139322	-0.645791	-0.00163711	-7.13793	4.23171e-12	1.68895e-10
163590	-0.633734	-0.0290937	-7.13494	4.31466e-12	1.71807e-10
11083	-0.625515	0.0463202	-7.13228	4.38943e-12	1.74381e-10
746	0.613841	-0.213699	7.12305	4.65991e-12	1.847e-10
9923	-0.627693	0.301485	-7.12207	4.6894e-12	1.84898e-10
79977	-0.535169	-0.117391	-7.1219	4.69465e-12	1.84898e-10
10780	-0.613674	0.0823998	-7.12182	4.69716e-12	1.84898e-10
8621	-0.596076	-0.0125694	-7.11947	4.76911e-12	1.87302e-10
55193	-0.603961	0.073607	-7.11842	4.80142e-12	1.88141e-10
2958	0.587889	-0.11732	7.10923	5.09535e-12	1.99205e-10
2074	-0.586047	-0.0332812	-7.10606	5.20088e-12	2.0287e-10
23080	-0.632704	-0.0386692	-7.10073	5.38289e-12	2.09077e-10
515	0.594545	-0.162116	7.10069	5.38433e-12	2.09077e-10
388789	0.594295	-0.0555542	7.09894	5.44564e-12	2.10982e-10
79728	-0.628857	-0.0360889	-7.09329	5.64778e-12	2.18322e-10
23178	-0.604229	-0.0471323	-7.09206	5.69262e-12	2.19562e-10
1327	0.5668	-0.184221	7.09032	5.75713e-12	2.21553e-10
1843	0.636702	0.327003	7.08797	5.84481e-12	2.24425e-10
9879	-0.597995	-0.0223055	-7.08557	5.93593e-12	2.27303e-10
26330	-0.679968	-0.338075	-7.08499	5.95814e-12	2.27303e-10
23060	-0.572749	0.200538	-7.08496	5.9594e-12	2.27303e-10
128346	0.607696	-0.0175742	7.08233	6.06112e-12	2.30568e-10
9934	0.633117	0.0171802	7.08191	6.07771e-12	2.30568e-10
6142	0.576322	-0.0973113	7.08172	6.08522e-12	2.30568e-10
388962	0.524925	-0.371786	7.07811	6.22839e-12	2.35474e-10
3490	0.5726	0.287091	7.07524	6.34437e-12	2.39333e-10
150726	-0.557572	-0.0146398	-7.07487	6.35968e-12	2.39386e-10
1108	-0.599106	0.00621325	-7.0745	6.37491e-12	2.39435e-10
23233	-0.636114	0.0395619	-7.07181	6.48601e-12	2.43077e-10
1778	-0.5669	-0.10793	-7.07133	6.50599e-12	2.43296e-10
80208	-0.495257	0.338005	-7.06962	6.57794e-12	2.45453e-10
342184	-0.57272	0.228536	-7.06676	6.70032e-12	2.49478e-10
11273	-0.649432	-0.124671	-7.06632	6.71945e-12	2.4965e-10
54810	0.609475	0.319966	7.0655	6.7546e-12	2.50415e-10
642852	-0.606938	0.02482	-7.06429	6.80776e-12	2.51343e-10
114823	-0.681197	0.13645	-7.06426	6.80885e-12	2.51343e-10
23140	-0.633733	0.135605	-7.06277	6.87433e-12	2.53217e-10
5684	0.553951	-0.304719	7.06025	6.98673e-12	2.56807e-10
23211	-0.603349	0.0765017	-7.0595	7.02027e-12	2.5749e-10
7109	-0.584413	-0.140869	-7.05066	7.43088e-12	2.7197e-10
89782	-0.538079	0.204303	-7.04698	7.6083e-12	2.77873e-10
517	0.547581	0.216373	7.04378	7.76634e-12	2.82734e-10
23162	-0.63393	0.192384	-7.04362	7.77429e-12	2.82734e-10
25778	-0.562686	-0.00207494	-7.04322	7.79408e-12	2.82856e-10
54543	0.628874	0.090141	7.04272	7.81905e-12	2.83165e-10
169841	-0.607468	0.179138	-7.04026	7.94386e-12	2.8708e-10
64321	0.619599	0.362891	7.03538	8.19627e-12	2.95581e-10
9377	0.529989	-0.339706	7.03116	8.42081e-12	3.03043e-10
56919	-0.640846	-0.102033	-7.02341	8.84923e-12	3.16756e-10
10399	0.5878	0.123885	7.02341	8.84972e-12	3.16756e-10
54014	-0.574	0.135591	-7.02328	8.85708e-12	3.16756e-10
91316	-0.68006	0.0554993	-7.01051	9.6108e-12	3.41735e-10
8896	0.587399	-0.196008	7.01031	9.623e-12	3.41735e-10
57695	-0.575706	-0.0140053	-7.01027	9.6259e-12	3.41735e-10
401466	0.512869	-0.344486	7.01012	9.63501e-12	3.41735e-10
192670	-0.586052	0.0289513	-7.00453	9.98557e-12	3.5344e-10
56980	-0.575461	-0.00465108	-7.00364	1.00421e-11	3.54712e-10
3588	0.491277	-0.170985	6.99875	1.03612e-11	3.65234e-10
79230	-0.613637	0.00838169	-6.99571	1.05637e-11	3.7161e-10
467	0.687529	0.0714675	6.99224	1.08007e-11	3.78456e-10
65991	0.499924	0.0454395	6.99221	1.08023e-11	3.78456e-10
10747	-0.713204	0.175434	-6.99134	1.08628e-11	3.79801e-10
6169	0.561009	-0.156553	6.98361	1.14119e-11	3.98189e-10
8994	-0.649393	0.123083	-6.98222	1.15132e-11	4.0091e-10
57674	-0.587936	-0.0968511	-6.98147	1.15683e-11	4.02015e-10
440944	-0.611119	-0.21111	-6.97872	1.17734e-11	4.08317e-10
6218	0.573225	-0.0449407	6.97762	1.18556e-11	4.09637e-10
256356	-0.586951	-0.0763913	-6.97758	1.18591e-11	4.09637e-10
125058	-0.562078	0.0529795	-6.97445	1.20974e-11	4.17032e-10
7745	-0.624505	0.136205	-6.97144	1.23321e-11	4.24274e-10
80184	-0.528019	0.132087	-6.97079	1.23828e-11	4.24863e-10
440574	0.61721	0.0827014	6.97059	1.23986e-11	4.24863e-10
23499	-0.62409	0.192875	-6.9682	1.25888e-11	4.30522e-10
84859	-0.621841	-0.0651133	-6.96751	1.26442e-11	4.31436e-10
23503	-0.596573	0.171499	-6.96711	1.26765e-11	4.31436e-10
27125	-0.554665	0.248187	-6.96693	1.26908e-11	4.31436e-10
8861	-0.559845	0.198576	-6.96074	1.3201e-11	4.47896e-10
56984	0.543996	-0.161286	6.96005	1.32585e-11	4.4896e-10
5906	0.567848	-0.0900111	6.95048	1.40903e-11	4.76192e-10
9738	-0.553182	0.163473	-6.95009	1.4125e-11	4.76427e-10
51398	0.566483	0.136313	6.94964	1.41654e-11	4.76857e-10
129787	0.530875	-0.0802443	6.94721	1.43859e-11	4.83332e-10
607	-0.589756	0.208031	-6.94642	1.44585e-11	4.84826e-10
8831	-0.54019	0.280349	-6.94231	1.48402e-11	4.96655e-10
282991	0.549087	-0.0403525	6.94044	1.50174e-11	5.01611e-10
205717	-0.590342	0.0793769	-6.9396	1.50978e-11	5.03317e-10
7122	0.593395	0.368243	6.93902	1.51539e-11	5.04213e-10
84515	-0.523309	-0.436225	-6.93789	1.52624e-11	5.0684e-10
546	-0.578014	0.143493	-6.93475	1.557e-11	5.16059e-10
55891	-0.773888	-0.486947	-6.93284	1.5759e-11	5.21321e-10
6227	0.612439	-0.137763	6.93189	1.58546e-11	5.23475e-10
6203	0.584752	0.151815	6.93102	1.59421e-11	5.25355e-10
231	0.490774	-0.113404	6.93067	1.59781e-11	5.25537e-10
10870	0.583521	-0.0188964	6.92957	1.60897e-11	5.28198e-10
1192	0.579907	-0.14159	6.92482	1.65817e-11	5.43312e-10
9648	-0.567295	0.199358	-6.92447	1.66181e-11	5.4347e-10
8611	0.599336	0.304274	6.92288	1.67867e-11	5.4794e-10
285527	-0.539879	0.175867	-6.91917	1.71858e-11	5.59905e-10
202181	-0.577992	0.118479	-6.91605	1.75276e-11	5.69963e-10
1839	0.637641	0.0341742	6.91248	1.79281e-11	5.81886e-10
5997	0.565757	-0.0569128	6.91068	1.81341e-11	5.87463e-10
165918	-0.581022	-0.171068	-6.90857	1.83774e-11	5.94225e-10
10004	0.585532	0.276889	6.90777	1.84708e-11	5.96124e-10
5689	0.578034	-0.216963	6.90584	1.86969e-11	6.02293e-10
27166	0.507383	-0.225872	6.90538	1.87522e-11	6.02946e-10
4722	0.556624	-0.150363	6.90407	1.89079e-11	6.06818e-10
220729	-0.575136	-0.246447	-6.90042	1.93488e-11	6.19809e-10
5326	-0.541593	-0.227885	-6.90007	1.93918e-11	6.20032e-10
51060	0.54149	-0.202628	6.89929	1.94878e-11	6.21362e-10
5721	0.558626	-0.166569	6.89867	1.95635e-11	6.21362e-10
53944	-0.595893	0.225299	-6.89862	1.95702e-11	6.21362e-10
6206	0.535387	-0.0681248	6.89856	1.95779e-11	6.21362e-10
140775	-0.604347	0.194606	-6.89624	1.9867e-11	6.29378e-10
6311	-0.575455	0.0860164	-6.89292	2.02881e-11	6.41535e-10
6039	0.558339	0.0507039	6.88358	2.15195e-11	6.78227e-10
220323	0.568819	0.206233	6.88352	2.15273e-11	6.78227e-10
93	-0.565048	0.131722	-6.88307	2.1589e-11	6.78929e-10
4736	0.612333	0.123792	6.88267	2.16429e-11	6.7938e-10
26005	-0.60872	0.00332506	-6.88209	2.17226e-11	6.8064e-10
9113	-0.597534	0.083532	-6.88168	2.1778e-11	6.81138e-10
4249	-0.619047	0.00788602	-6.8795	2.20802e-11	6.8725e-10
171023	-0.565536	-0.103499	-6.87948	2.20832e-11	6.8725e-10
9931	-0.573118	-0.0879728	-6.8794	2.20933e-11	6.8725e-10
7587	-0.611687	0.063413	-6.87843	2.22291e-11	6.89202e-10
54882	-0.589566	0.0780414	-6.87838	2.22362e-11	6.89202e-10
51705	0.578018	0.3736	6.87773	2.23278e-11	6.90795e-10
83861	-0.588656	0.221588	-6.87525	2.26789e-11	7.00398e-10
2091	0.477848	-0.201743	6.87238	2.30936e-11	7.11928e-10
2123	0.567252	0.0699581	6.87157	2.32116e-11	7.14287e-10
55777	-0.557761	0.225187	-6.86546	2.4121e-11	7.40944e-10
7431	0.582039	0.0368704	6.86149	2.47316e-11	7.58348e-10
7621	-0.577189	0.00228867	-6.86089	2.48257e-11	7.59878e-10
3569	0.66221	0.00613036	6.86017	2.49373e-11	7.61939e-10
7750	-0.561802	0.15512	-6.85297	2.60922e-11	7.95814e-10
6134	0.583055	0.0905677	6.85193	2.62645e-11	7.99651e-10
25798	0.507658	-0.29184	6.84817	2.68924e-11	8.1732e-10
6128	0.578527	-0.01498	6.84438	2.75387e-11	8.35487e-10
6390	0.579675	-0.167074	6.84363	2.7669e-11	8.37962e-10
89839	-0.591141	-0.486588	-6.84249	2.78684e-11	8.42518e-10
84197	-0.605221	-0.12181	-6.84109	2.81136e-11	8.48437e-10
4782	-0.559252	0.26553	-6.8402	2.8272e-11	8.51724e-10
56901	0.444884	-0.0275214	6.83629	2.89742e-11	8.71355e-10
2280	0.55094	-0.255832	6.83577	2.90677e-11	8.71508e-10
6358	0.54919	0.405745	6.8357	2.90807e-11	8.71508e-10
23585	0.603052	0.116057	6.83524	2.9166e-11	8.72546e-10
6285	0.526096	-0.0319969	6.8334	2.95034e-11	8.81106e-10
9282	-0.590235	-0.191947	-6.83291	2.95949e-11	8.82309e-10
2072	-0.594765	0.118284	-6.8324	2.96902e-11	8.83618e-10
1346	0.580462	0.380282	6.82865	3.03957e-11	9.0305e-10
113246	0.558704	0.222565	6.82814	3.04935e-11	9.04395e-10
9681	-0.578924	-0.0115961	-6.82627	3.08524e-11	9.13465e-10
675	-0.530979	-0.361742	-6.82475	3.11471e-11	9.20606e-10
57099	0.538357	-0.230343	6.8202	3.20488e-11	9.45633e-10
10198	-0.566127	-0.210895	-6.81923	3.22426e-11	9.49218e-10
2975	-0.564164	0.150307	-6.81905	3.22807e-11	9.49218e-10
4724	0.49639	0.19944	6.81488	3.31339e-11	9.72266e-10
55592	-0.530222	0.291216	-6.81457	3.31977e-11	9.72266e-10
51755	-0.456635	-0.176362	-6.8144	3.32341e-11	9.72266e-10
10542	0.57977	-0.109071	6.81326	3.34706e-11	9.77524e-10
5297	-0.575643	0.056126	-6.81036	3.40836e-11	9.9374e-10
121053	0.530208	-0.230883	6.80685	3.48416e-11	1.01412e-09
9978	0.590965	-0.1829	6.80631	3.49579e-11	1.01579e-09
4190	0.472465	-0.400701	6.80028	3.63014e-11	1.05305e-09
51751	0.477319	0.452099	6.79598	3.72906e-11	1.07992e-09
23480	0.499262	-0.332222	6.79511	3.74922e-11	1.08393e-09
55509	0.555725	-0.0711084	6.79319	3.79457e-11	1.0952e-09
26521	0.544312	-0.223625	6.79154	3.83386e-11	1.10469e-09
1844	0.594382	-0.20128	6.78957	3.88123e-11	1.11647e-09
51020	0.526734	-0.192018	6.78808	3.91743e-11	1.12371e-09
23451	-0.552963	0.01278	-6.788	3.91946e-11	1.12371e-09
29994	-0.525531	0.260149	-6.78666	3.95236e-11	1.13126e-09
23041	-0.544041	0.172285	-6.78599	3.96882e-11	1.13408e-09
81892	0.571972	-0.0682952	6.7846	4.00347e-11	1.14071e-09
170622	0.588124	0.128827	6.78443	4.00775e-11	1.14071e-09
51366	-0.57709	-0.0796094	-6.78426	4.01192e-11	1.14071e-09
3710	-0.483403	-0.216407	-6.78199	4.06919e-11	1.15509e-09
826	0.566227	0.0487839	6.77414	4.27323e-11	1.21101e-09
5683	0.518856	-0.322203	6.77376	4.28343e-11	1.2119e-09
55303	0.545907	0.052708	6.7725	4.31704e-11	1.2194e-09
51258	0.480958	-0.244697	6.77153	4.3432e-11	1.22478e-09
124540	-0.502989	0.184471	-6.76712	4.46423e-11	1.25685e-09
10094	0.576769	-0.121916	6.76418	4.5465e-11	1.27792e-09
391356	0.575875	-0.0512301	6.76127	4.62962e-11	1.29916e-09
4697	0.557494	-0.0943072	6.75647	4.76986e-11	1.3345e-09
6415	0.577206	0.0701188	6.75643	4.77106e-11	1.3345e-09
51306	-0.480146	0.29266	-6.75419	4.838e-11	1.35075e-09
51023	0.576431	-0.151954	6.75396	4.84488e-11	1.35075e-09
256643	-0.50275	0.224389	-6.74712	5.05525e-11	1.40713e-09
92259	0.518584	0.19992	6.74623	5.08322e-11	1.41262e-09
117608	-0.600904	0.0387292	-6.74196	5.21985e-11	1.44825e-09
4725	0.502732	-0.210318	6.73816	5.34453e-11	1.48046e-09
7538	0.645307	0.280479	6.73499	5.45067e-11	1.50743e-09
858	0.548469	0.0863398	6.7342	5.47743e-11	1.5124e-09
3164	0.667292	0.164455	6.73314	5.5135e-11	1.51992e-09
80045	-0.591208	-0.0831745	-6.73279	5.52564e-11	1.52083e-09
5216	0.53912	-0.27785	6.73176	5.56086e-11	1.52808e-09
8897	-0.543547	0.144079	-6.72986	5.62693e-11	1.54377e-09
50832	-0.709819	0.0647619	-6.72806	5.69003e-11	1.5586e-09
339500	-0.558976	0.172136	-6.72523	5.7904e-11	1.58357e-09
25824	0.560315	-0.0860345	6.72339	5.857e-11	1.59924e-09
23361	-0.495283	0.376327	-6.7215	5.92573e-11	1.61544e-09
23269	-0.587351	-0.0165373	-6.71861	6.03299e-11	1.64208e-09
2512	0.593663	-0.17161	6.71574	6.14113e-11	1.66888e-09
1880	0.5973	-0.0356706	6.71546	6.15159e-11	1.66908e-09
22879	-0.593018	-0.169227	-6.71478	6.17749e-11	1.67347e-09
196385	-0.586114	0.0606831	-6.7109	6.32778e-11	1.71148e-09
54897	-0.488655	0.371991	-6.71013	6.35808e-11	1.71698e-09
4297	-0.59287	0.0832342	-6.70693	6.4848e-11	1.74794e-09
6139	0.566391	0.0692484	6.70673	6.49304e-11	1.74794e-09
10743	-0.567655	0.216204	-6.70512	6.55811e-11	1.7627e-09
2475	-0.587806	-0.084573	-6.70374	6.61413e-11	1.77301e-09
9551	0.533006	-0.290347	6.70367	6.61709e-11	1.77301e-09
7626	-0.524333	0.125957	-6.6988	6.81909e-11	1.82429e-09
2081	-0.59877	0.132607	-6.69038	7.18307e-11	1.91868e-09
5348	0.628786	0.288964	6.68857	7.26361e-11	1.93719e-09
55814	-0.575512	0.111801	-6.68444	7.45132e-11	1.98417e-09
23593	0.493387	-0.238807	6.67926	7.69281e-11	2.04531e-09
56655	0.607275	-0.108444	6.67776	7.76443e-11	2.06117e-09
84656	-0.531628	0.359796	-6.67653	7.82339e-11	2.07362e-09
51504	0.584433	-0.0481342	6.67277	8.00651e-11	2.11889e-09
50854	0.526578	0.0229436	6.67184	8.05263e-11	2.12782e-09
440400	0.587874	0.0589896	6.67013	8.13808e-11	2.1471e-09
6248	-0.595354	0.0547284	-6.66815	8.23776e-11	2.17008e-09
51371	0.543203	-0.212876	6.66787	8.25189e-11	2.17047e-09
7403	-0.5407	0.112204	-6.66608	8.34325e-11	2.19115e-09
388125	0.590844	0.0628217	6.65669	8.83969e-11	2.31799e-09
55213	-0.502436	0.26884	-6.64677	9.39493e-11	2.45984e-09
51234	0.542326	0.0115173	6.64344	9.58918e-11	2.50351e-09
947	0.573831	0.310921	6.64341	9.59082e-11	2.50351e-09
8518	-0.543772	0.0800446	-6.64113	9.726e-11	2.53495e-09
2114	0.571689	0.0663573	6.63813	9.90676e-11	2.57815e-09
112495	0.52632	-0.254067	6.63694	9.97888e-11	2.593e-09
4763	-0.519639	0.123768	-6.63638	1.00136e-10	2.5981e-09
9942	-0.515545	-0.26158	-6.63367	1.01815e-10	2.63767e-09
118472	0.559602	-0.103331	6.63296	1.02259e-10	2.6452e-09
1786	-0.417202	-0.344849	-6.6312	1.03367e-10	2.66984e-09
57819	0.485286	-0.390268	6.63058	1.03758e-10	2.67593e-09
203260	0.530089	-0.0204937	6.63006	1.04092e-10	2.68053e-09
9711	-0.529506	-0.235696	-6.62965	1.0435e-10	2.68316e-09
64960	0.51787	-0.254132	6.62883	1.04878e-10	2.69097e-09
4012	-0.604897	0.0828412	-6.62869	1.04967e-10	2.69097e-09
4702	0.52719	-0.0969655	6.62454	1.07674e-10	2.75625e-09
128497	-0.623417	-0.122848	-6.61938	1.11129e-10	2.84048e-09
199857	0.568385	0.146567	6.61911	1.11312e-10	2.84093e-09
9452	0.55268	0.234195	6.61795	1.12104e-10	2.8569e-09
317749	0.553184	0.184814	6.6173	1.12551e-10	2.86406e-09
5720	0.483029	0.133436	6.61473	1.14337e-10	2.90261e-09
9329	-0.56722	-0.0310198	-6.61463	1.14404e-10	2.90261e-09
60	0.569889	-0.18558	6.61404	1.1482e-10	2.90771e-09
23276	-0.583912	0.0674819	-6.61372	1.1504e-10	2.90771e-09
9631	-0.50778	-0.326159	-6.61362	1.15112e-10	2.90771e-09
23112	-0.578449	-0.0549836	-6.6123	1.16044e-10	2.92697e-09
100101267	-0.57441	-0.0764108	-6.6102	1.17546e-10	2.9605e-09
3563	0.554022	0.13994	6.60677	1.20037e-10	3.01882e-09
149041	-0.603805	0.0535692	-6.60608	1.2054e-10	3.02705e-09
160298	-0.751966	-0.346601	-6.60563	1.20873e-10	3.03098e-09
84295	-0.498228	-0.212322	-6.60314	1.22728e-10	3.0697e-09
200576	-0.565079	0.0375328	-6.60308	1.22774e-10	3.0697e-09
2005	-0.589699	-0.140637	-6.60269	1.23069e-10	3.07263e-09
84324	0.569486	-0.0965039	6.60004	1.25074e-10	3.11816e-09
23479	0.513083	0.309049	6.5996	1.25409e-10	3.11822e-09
6193	0.539036	0.0596378	6.59956	1.25439e-10	3.11822e-09
440352	-0.570507	0.204657	-6.59854	1.26225e-10	3.13265e-09
5310	-0.573293	0.225365	-6.59833	1.26384e-10	3.13265e-09
114819	-0.589388	0.238764	-6.59776	1.26829e-10	3.13915e-09
147179	-0.487584	0.0425039	-6.59728	1.27203e-10	3.1439e-09
150684	0.568828	-0.0384299	6.59629	1.27968e-10	3.15827e-09
80174	-0.549163	-0.202149	-6.59365	1.3005e-10	3.20504e-09
22909	-0.501731	0.19096	-6.5894	1.33467e-10	3.28454e-09
55683	-0.540187	0.331313	-6.58906	1.3374e-10	3.28656e-09
10490	0.503171	0.0780564	6.57339	1.47146e-10	3.61084e-09
116159	0.488159	0.11201	6.57256	1.47893e-10	3.62402e-09
7862	-0.485081	-0.113494	-6.57038	1.49865e-10	3.65842e-09
2802	-0.591885	-0.0396147	-6.57024	1.49992e-10	3.65842e-09
1073	0.499363	-0.01012	6.5702	1.50032e-10	3.65842e-09
347918	-0.626849	0.0566908	-6.57007	1.50148e-10	3.65842e-09
5576	-0.594429	0.0356253	-6.56936	1.50797e-10	3.66905e-09
51241	0.549149	0.0782364	6.56524	1.54623e-10	3.75682e-09
2932	-0.549982	-0.176373	-6.56265	1.57075e-10	3.811e-09
23252	-0.549802	-0.0403342	-6.55957	1.60052e-10	3.87776e-09
10952	0.571737	-0.156024	6.55561	1.63951e-10	3.96664e-09
6158	0.568941	0.0527494	6.55464	1.64914e-10	3.98379e-09
284565	-0.569289	0.086346	-6.55443	1.65123e-10	3.98379e-09
6155	0.565988	0.0191164	6.5503	1.69323e-10	4.0794e-09
140890	-0.511836	0.316751	-6.54951	1.70133e-10	4.09319e-09
92255	-0.544684	0.143868	-6.54789	1.71817e-10	4.12792e-09
374969	0.524606	-0.111792	6.54531	1.74523e-10	4.1871e-09
83983	-0.588482	0.112383	-6.54294	1.77052e-10	4.24186e-09
89910	-0.494299	0.276215	-6.54206	1.78003e-10	4.2587e-09
905	-0.553205	0.127847	-6.54125	1.78882e-10	4.27379e-09
23230	-0.547107	0.0927843	-6.54024	1.79982e-10	4.2941e-09
58515	0.589033	-0.0163301	6.53977	1.80495e-10	4.30039e-09
26046	-0.550166	0.062001	-6.53679	1.83787e-10	4.37276e-09
55206	-0.59176	-0.0501043	-6.53544	1.85293e-10	4.40251e-09
51299	0.511075	0.0583684	6.53489	1.85912e-10	4.41111e-09
1410	0.421275	-0.0611224	6.52863	1.93095e-10	4.57524e-09
1130	-0.560486	0.221338	-6.52572	1.96526e-10	4.65012e-09
4116	0.418578	-0.3385	6.52489	1.97514e-10	4.66709e-09
1937	0.537174	-0.0595843	6.52424	1.98297e-10	4.67915e-09
7007	-0.535457	0.293105	-6.52399	1.98603e-10	4.67996e-09
51002	0.513444	-0.207142	6.52302	1.99765e-10	4.7009e-09
1659	-0.552591	0.148989	-6.51628	2.08085e-10	4.89e-09
409	0.527717	-0.214179	6.51565	2.08878e-10	4.90195e-09
2205	0.526663	0.383934	6.51525	2.09387e-10	4.90719e-09
26520	0.552664	-0.0457294	6.51332	2.11832e-10	4.95357e-09
3945	0.408798	-0.333944	6.51324	2.11942e-10	4.95357e-09
158055	-0.571709	0.0691039	-6.51157	2.14098e-10	4.99717e-09
51255	0.555903	-0.0556766	6.50967	2.16569e-10	5.04798e-09
962	0.55106	-0.0464757	6.50781	2.19016e-10	5.09812e-09
4299	-0.47606	0.345694	-6.50616	2.21206e-10	5.14215e-09
51735	-0.584015	0.125448	-6.50561	2.2194e-10	5.15225e-09
285908	-0.607223	0.221765	-6.50353	2.24746e-10	5.20585e-09
387066	0.540219	0.051354	6.50345	2.24855e-10	5.20585e-09
55052	0.534802	-0.0254648	6.50187	2.27016e-10	5.24882e-09
9778	-0.446384	0.356606	-6.50109	2.28082e-10	5.2664e-09
6727	0.516828	0.230093	6.49969	2.30023e-10	5.3041e-09
100188893	0.453512	-0.265898	6.49929	2.30576e-10	5.30973e-09
30834	0.547192	-0.138973	6.49684	2.34001e-10	5.38139e-09
158158	-0.491877	0.296661	-6.49593	2.35292e-10	5.40387e-09
84671	-0.498732	0.0759988	-6.49517	2.36381e-10	5.42164e-09
56548	0.603759	0.123415	6.48996	2.43919e-10	5.58708e-09
29101	0.4858	-0.186055	6.48927	2.44934e-10	5.60287e-09
7386	0.387448	-0.274551	6.48894	2.45422e-10	5.60657e-09
2353	0.592031	0.353157	6.48866	2.45845e-10	5.6088e-09
375248	-0.592718	-0.0324333	-6.48527	2.50915e-10	5.71688e-09
54765	-0.566384	0.0441564	-6.48151	2.56668e-10	5.8402e-09
6159	0.571496	0.146805	6.48011	2.58838e-10	5.88181e-09
29950	0.519746	0.190347	6.47935	2.60015e-10	5.90077e-09
57577	-0.439801	0.378052	-6.47822	2.61802e-10	5.93349e-09
57129	0.474583	-0.369864	6.47645	2.64595e-10	5.9889e-09
8019	-0.474713	0.152844	-6.47334	2.6959e-10	6.09393e-09
23358	-0.538801	-0.0607354	-6.47248	2.71e-10	6.11778e-09
54822	-0.548108	0.109326	-6.46994	2.75171e-10	6.20379e-09
11258	0.501697	0.0631651	6.46896	2.76798e-10	6.23231e-09
5922	-0.585343	-0.0705234	-6.46741	2.79388e-10	6.28239e-09
3316	0.511732	0.168048	6.46685	2.80333e-10	6.29543e-09
6801	-0.585513	-0.0946904	-6.46539	2.82791e-10	6.34233e-09
2350	0.563563	0.0984636	6.46338	2.86239e-10	6.40615e-09
404220	-0.577648	0.332346	-6.4633	2.86381e-10	6.40615e-09
157922	-0.490078	-0.149441	-6.46179	2.88989e-10	6.45608e-09
9110	-0.518545	-0.145274	-6.45684	2.97712e-10	6.64233e-09
27010	0.499359	0.097314	6.45611	2.99006e-10	6.66257e-09
4646	-0.491626	0.244002	-6.45337	3.03968e-10	6.76438e-09
8665	0.52664	0.090773	6.45315	3.04364e-10	6.76443e-09
375748	-0.566207	0.0731858	-6.45137	3.07635e-10	6.8283e-09
9668	-0.561655	0.0565557	-6.44976	3.10622e-10	6.88571e-09
5253	-0.471125	0.310188	-6.44911	3.11844e-10	6.9039e-09
55707	0.517182	-0.00944	6.4459	3.17912e-10	7.02462e-09
3178	0.537993	0.0214675	6.44579	3.18113e-10	7.02462e-09
57521	-0.511761	-0.0303014	-6.44113	3.27119e-10	7.21424e-09
6792	-0.613109	-0.00419133	-6.44038	3.28592e-10	7.23745e-09
9023	0.590948	0.22234	6.43862	3.32074e-10	7.30477e-09
23218	-0.591054	0.00909422	-6.43639	3.36539e-10	7.39354e-09
4999	-0.510469	-0.0964118	-6.43533	3.38687e-10	7.43124e-09
23035	-0.586606	-0.0632145	-6.43417	3.41056e-10	7.46973e-09
26130	-0.495814	0.111439	-6.43404	3.4131e-10	7.46973e-09
55088	-0.567242	0.0838024	-6.43303	3.4339e-10	7.50434e-09
124944	0.552376	-0.0322299	6.43285	3.43763e-10	7.50434e-09
9736	-0.559385	-0.101359	-6.42563	3.58928e-10	7.82545e-09
26511	0.450773	-0.270052	6.42486	3.60597e-10	7.85188e-09
8668	0.533166	-0.107345	6.42439	3.61607e-10	7.86006e-09
54806	-0.514846	0.00610578	-6.42426	3.61886e-10	7.86006e-09
55183	-0.574309	-0.137929	-6.42061	3.69868e-10	8.02329e-09
79800	-0.522606	0.31712	-6.42002	3.71184e-10	8.0417e-09
51460	-0.546317	0.17485	-6.4175	3.76823e-10	8.15359e-09
6368	0.652541	-0.217129	6.41429	3.84116e-10	8.30095e-09
253769	-0.612576	0.168073	-6.41318	3.86663e-10	8.34551e-09
57186	-0.553328	0.111189	-6.40665	4.02047e-10	8.66669e-09
10142	-0.585769	0.295348	-6.40637	4.02707e-10	8.67005e-09
56899	-0.452796	0.307237	-6.39893	4.20981e-10	9.05214e-09
54969	0.503451	-0.169177	6.39846	4.22165e-10	9.06627e-09
54948	0.511117	-0.129168	6.39732	4.25051e-10	9.11687e-09
51260	0.48985	-0.148118	6.39587	4.28731e-10	9.18436e-09
374655	-0.549906	-0.0233752	-6.39557	4.29498e-10	9.18934e-09
84233	0.529728	-0.0655742	6.39391	4.33774e-10	9.26929e-09
3115	0.504336	0.0989713	6.39051	4.42643e-10	9.44708e-09
5464	0.523486	-0.278116	6.38567	4.55597e-10	9.7115e-09
10430	0.49309	-0.175834	6.38414	4.59752e-10	9.78349e-09
84650	0.527169	-0.0303253	6.38401	4.60112e-10	9.78349e-09
55340	0.545349	0.0493973	6.38269	4.6374e-10	9.84847e-09
358	0.518432	0.332237	6.38242	4.6449e-10	9.85222e-09
7789	-0.523235	0.214327	-6.37972	4.72026e-10	9.99975e-09
65125	-0.515118	-0.0752443	-6.37887	4.74397e-10	1.00376e-08
119710	0.47687	-0.0306164	6.37785	4.77304e-10	1.00867e-08
9662	-0.52562	-0.078493	-6.37756	4.78127e-10	1.00917e-08
645683	0.57745	0.147874	6.37655	4.81006e-10	1.01302e-08
7851	0.411373	-0.170653	6.3765	4.81131e-10	1.01302e-08
11128	-0.518333	-0.162679	-6.37489	4.85767e-10	1.02103e-08
55238	-0.583671	-0.161075	-6.37477	4.86118e-10	1.02103e-08
6357	0.533676	-0.331266	6.37306	4.9108e-10	1.03019e-08
509	0.423085	-0.40038	6.36911	5.02733e-10	1.05335e-08
28974	0.510379	-0.0632067	6.36883	5.03568e-10	1.05382e-08
2354	0.579785	0.333095	6.36836	5.04994e-10	1.05552e-08
54820	-0.564676	0.000882892	-6.368	5.06063e-10	1.05647e-08
2532	0.570685	0.305275	6.36745	5.07726e-10	1.05866e-08
1460	0.516218	-0.290471	6.36676	5.09823e-10	1.06174e-08
2971	0.516193	-0.123823	6.36209	5.24152e-10	1.09026e-08
81875	-0.489115	-0.189263	-6.35808	5.36782e-10	1.11518e-08
10181	-0.536588	0.401538	-6.35671	5.41145e-10	1.12289e-08
58485	0.592912	0.0414942	6.35425	5.49088e-10	1.138e-08
83443	0.524226	-0.150668	6.35375	5.50736e-10	1.14004e-08
6009	0.446585	-0.427603	6.35207	5.5625e-10	1.15007e-08
124359	-0.485577	0.219487	-6.34906	5.66244e-10	1.16933e-08
221322	-0.496567	0.0803959	-6.3475	5.71526e-10	1.17882e-08
55095	-0.484121	-0.150012	-6.34678	5.73945e-10	1.18191e-08
6723	0.493022	-0.265097	6.34665	5.74394e-10	1.18191e-08
10111	-0.508075	0.238375	-6.34361	5.84849e-10	1.20198e-08
401427	-0.556464	0.0417333	-6.33914	6.00544e-10	1.23276e-08
9820	-0.461183	0.0269118	-6.33824	6.0374e-10	1.23785e-08
10412	0.500403	0.32024	6.33728	6.07167e-10	1.24339e-08
157680	-0.53421	0.0341301	-6.33579	6.12558e-10	1.25294e-08
6210	0.570638	0.0486287	6.33444	6.17458e-10	1.26146e-08
7675	-0.545978	-0.139168	-6.33349	6.20932e-10	1.26705e-08
4520	-0.546644	0.00971783	-6.3306	6.31664e-10	1.28743e-08
84132	-0.556853	-0.0858007	-6.32696	6.45368e-10	1.3138e-08
255394	-0.535168	0.231389	-6.32566	6.50374e-10	1.32243e-08
342371	-0.550749	-0.0573978	-6.32457	6.54558e-10	1.32936e-08
54360	0.5375	0.263533	6.32129	6.67383e-10	1.35381e-08
10336	-0.525474	0.166196	-6.31831	6.79229e-10	1.37622e-08
1329	0.518896	-0.133159	6.3167	6.85701e-10	1.3877e-08
126328	0.518604	-0.0368798	6.3165	6.86507e-10	1.3877e-08
57609	-0.516874	-0.00602289	-6.3161	6.88135e-10	1.38935e-08
129450	-0.512026	0.0349899	-6.31557	6.90296e-10	1.39047e-08
5411	-0.543788	-0.0992219	-6.31557	6.90303e-10	1.39047e-08
51585	-0.545193	0.150295	-6.31524	6.91638e-10	1.39153e-08
154881	-0.581812	0.0453525	-6.3146	6.94265e-10	1.39518e-08
100131827	-0.577083	0.115011	-6.31154	7.06916e-10	1.41895e-08
79813	-0.486422	0.19008	-6.31111	7.0869e-10	1.42085e-08
29081	0.496256	-0.206921	6.31071	7.10383e-10	1.42258e-08
148206	-0.524978	-0.128802	-6.31007	7.13055e-10	1.42628e-08
57728	-0.405813	0.461105	-6.30867	7.18964e-10	1.43643e-08
90952	0.519987	0.317504	6.3077	7.23095e-10	1.443e-08
57209	-0.49701	-0.0695858	-6.30727	7.24924e-10	1.44498e-08
51499	0.535452	-0.242931	6.30455	7.36635e-10	1.46662e-08
6237	0.530188	0.167894	6.30397	7.39189e-10	1.47e-08
55558	-0.564318	0.00311663	-6.30229	7.46527e-10	1.48288e-08
6631	0.499198	-0.382245	6.29656	7.72135e-10	1.53198e-08
8721	0.527298	0.123295	6.29451	7.81548e-10	1.54887e-08
712	0.503593	-0.102445	6.29195	7.93412e-10	1.57057e-08
9889	-0.467033	-0.332297	-6.29094	7.98109e-10	1.57805e-08
1386	-0.555783	0.0445082	-6.28917	8.06468e-10	1.59275e-08
3904	0.560113	-0.464885	6.28877	8.08381e-10	1.5947e-08
7295	0.49902	-0.307436	6.28722	8.15774e-10	1.60744e-08
8644	0.493745	0.201109	6.28494	8.26807e-10	1.62732e-08
4709	0.513888	-0.195722	6.28272	8.37661e-10	1.64679e-08
23163	-0.547689	-0.124038	-6.28193	8.41527e-10	1.65251e-08
911	0.570234	0.16036	6.28156	8.43362e-10	1.65339e-08
92162	0.568842	0.258867	6.28123	8.45037e-10	1.65339e-08
57189	-0.547122	0.0182619	-6.28118	8.45287e-10	1.65339e-08
7123	0.516313	0.389158	6.28107	8.45822e-10	1.65339e-08
339487	0.509712	-0.225868	6.27395	8.81962e-10	1.72208e-08
10765	-0.525499	0.0239586	-6.27274	8.88232e-10	1.73235e-08
25949	0.545191	0.252959	6.26853	9.10419e-10	1.77345e-08
10462	0.573352	0.079114	6.26836	9.11363e-10	1.77345e-08
55728	-0.541212	0.0408395	-6.26436	9.32965e-10	1.81343e-08
7417	0.468145	-0.252325	6.26346	9.37934e-10	1.82103e-08
55719	-0.501244	0.101274	-6.26225	9.44582e-10	1.83187e-08
79832	-0.491877	-0.209748	-6.25908	9.62307e-10	1.86215e-08
5436	0.554662	-0.122475	6.25907	9.6236e-10	1.86215e-08
79807	-0.480754	0.301577	-6.25721	9.72915e-10	1.88046e-08
10252	0.57459	0.295372	6.25671	9.75786e-10	1.88263e-08
9988	-0.602159	0.0856771	-6.25663	9.76227e-10	1.88263e-08
57669	-0.418403	0.329902	-6.25559	9.82184e-10	1.892e-08
2207	0.514019	-0.144415	6.2548	9.86754e-10	1.89867e-08
1175	0.523156	-0.156362	6.25141	1.00655e-09	1.9346e-08
23116	-0.426389	0.338222	-6.25034	1.01284e-09	1.94452e-08
81571	-0.552499	0.108344	-6.2477	1.02861e-09	1.9726e-08
8028	-0.498541	-0.160646	-6.2473	1.03103e-09	1.97502e-08
4837	0.540789	0.137994	6.24557	1.04153e-09	1.99103e-08
283431	-0.532041	-0.418378	-6.24554	1.0417e-09	1.99103e-08
51170	0.525885	0.16904	6.2429	1.05794e-09	2.01983e-08
9831	-0.536244	-0.166798	-6.24084	1.07074e-09	2.04201e-08
30849	-0.524642	0.0274231	-6.24034	1.07392e-09	2.0458e-08
80179	-0.486382	-0.347191	-6.23958	1.07867e-09	2.05257e-08
9044	-0.57072	-0.0231246	-6.23904	1.08208e-09	2.05678e-08
23099	-0.499925	0.0767667	-6.23785	1.08965e-09	2.0689e-08
367	-0.355383	0.371858	-6.23759	1.09132e-09	2.06977e-08
80314	-0.556922	0.0672048	-6.2345	1.11116e-09	2.10377e-08
619207	-0.589844	0.166708	-6.23442	1.11169e-09	2.10377e-08
1984	0.510418	-0.276831	6.23305	1.12064e-09	2.11839e-08
1805	0.551636	0.231299	6.22957	1.14361e-09	2.15943e-08
84661	0.51902	-0.260276	6.22921	1.14606e-09	2.16168e-08
169981	-0.501513	0.200603	-6.22555	1.17082e-09	2.20596e-08
256355	0.407541	-0.218565	6.22459	1.17741e-09	2.21594e-08
64682	-0.520973	-0.199163	-6.21939	1.21364e-09	2.28165e-08
5097	-0.454328	0.373497	-6.21816	1.22236e-09	2.29553e-08
10491	0.458699	0.301373	6.21722	1.22912e-09	2.30349e-08
9321	-0.517764	0.13324	-6.21719	1.22928e-09	2.30349e-08
22985	-0.576456	0.191582	-6.21379	1.2539e-09	2.34707e-08
80012	-0.509645	0.166741	-6.21254	1.26308e-09	2.36169e-08
284680	-0.649796	-0.0336612	-6.21066	1.277e-09	2.38513e-08
114915	0.476901	0.324107	6.20802	1.29679e-09	2.41946e-08
55421	-0.561877	0.0609725	-6.20714	1.30343e-09	2.42921e-08
5179	0.620029	0.0560378	6.20488	1.32066e-09	2.45866e-08
342909	-0.547064	0.102681	-6.20001	1.35862e-09	2.52598e-08
58494	0.508035	0.341119	6.19987	1.35976e-09	2.52598e-08
22852	-0.563854	0.0779925	-6.19586	1.39185e-09	2.58096e-08
55066	-0.565459	-0.0202053	-6.1958	1.39236e-09	2.58096e-08
2287	0.489044	0.00770458	6.19501	1.39874e-09	2.59001e-08
51501	0.49918	-0.162798	6.19454	1.40259e-09	2.59434e-08
23317	-0.540489	-0.0918612	-6.19297	1.41542e-09	2.61526e-08
8243	-0.477355	-0.332467	-6.19267	1.4179e-09	2.61703e-08
56916	-0.498074	0.0624699	-6.192	1.42346e-09	2.62447e-08
84838	-0.50809	0.0398296	-6.19144	1.42808e-09	2.63018e-08
84617	0.461793	-0.1356	6.19019	1.43846e-09	2.64647e-08
6902	0.52246	-0.032466	6.18958	1.44362e-09	2.65311e-08
7389	0.479265	0.124754	6.18849	1.45274e-09	2.66702e-08
9169	-0.525864	0.10937	-6.18696	1.4657e-09	2.68795e-08
3720	-0.509478	-0.131838	-6.1836	1.49458e-09	2.73799e-08
83608	0.472343	-0.229937	6.17856	1.53897e-09	2.81632e-08
6129	0.532216	-0.121055	6.17792	1.5447e-09	2.8238e-08
25981	-0.567696	0.166968	-6.17529	1.56839e-09	2.86406e-08
389541	0.515032	0.148774	6.17078	1.60998e-09	2.9369e-08
388569	-0.470448	0.221726	-6.16964	1.62069e-09	2.9533e-08
9880	-0.512072	-0.187065	-6.16852	1.63116e-09	2.96643e-08
64395	-0.55168	-0.0614781	-6.16844	1.63197e-09	2.96643e-08
51142	0.478209	-0.175318	6.16832	1.63307e-09	2.96643e-08
7512	0.592322	0.0932369	6.16731	1.64271e-09	2.98079e-08
132949	-0.519544	0.113833	-6.16613	1.65397e-09	2.99805e-08
654	0.482586	0.0400364	6.16326	1.68165e-09	3.04503e-08
10957	0.454397	-0.061039	6.16266	1.68753e-09	3.05245e-08
317	-0.50834	-0.045433	-6.16235	1.69054e-09	3.0547e-08
23406	0.421662	-0.23885	6.16213	1.69275e-09	3.05478e-08
9125	-0.472441	-0.294948	-6.16198	1.69414e-09	3.05478e-08
128486	-0.476711	0.110328	-6.16102	1.70359e-09	3.0686e-08
9450	0.504528	0.129894	6.1572	1.74169e-09	3.13395e-08
2022	0.497324	0.200661	6.15608	1.75306e-09	3.15112e-08
10539	0.429251	-0.378613	6.15572	1.75669e-09	3.15434e-08
1892	0.505298	0.0144564	6.15243	1.79037e-09	3.21146e-08
128854	-0.439134	0.294377	-6.14999	1.81589e-09	3.25385e-08
483	0.433175	-0.409079	6.14888	1.82758e-09	3.2714e-08
9877	-0.541367	0.104766	-6.14326	1.88785e-09	3.37545e-08
308	0.524608	-0.0935783	6.1431	1.88964e-09	3.37545e-08
23248	-0.547712	0.0693188	-6.14241	1.89711e-09	3.38527e-08
2098	0.469609	0.212818	6.13979	1.9261e-09	3.43344e-08
55127	-0.519928	-0.202484	-6.13763	1.95027e-09	3.47293e-08
56945	0.413844	-0.335703	6.1363	1.96522e-09	3.49594e-08
23332	-0.512955	-0.105809	-6.13533	1.97625e-09	3.51192e-08
27258	0.465507	-0.190103	6.13367	1.99527e-09	3.54208e-08
10207	-0.541838	0.312661	-6.13132	2.02252e-09	3.58674e-08
81609	-0.566622	0.0324639	-6.13	2.03795e-09	3.61039e-08
404281	-0.592642	0.116377	-6.1295	2.04382e-09	3.61706e-08
8061	0.454161	-0.19267	6.12819	2.05931e-09	3.64072e-08
160622	0.555186	0.269732	6.1273	2.06997e-09	3.6558e-08
163882	-0.47267	0.229387	-6.1261	2.08432e-09	3.67327e-08
8021	-0.506069	-0.0163402	-6.12594	2.08617e-09	3.67327e-08
23094	-0.501929	0.174906	-6.12594	2.08626e-09	3.67327e-08
5355	0.48024	-0.258998	6.12321	2.11927e-09	3.72757e-08
9816	-0.488893	-0.292521	-6.12156	2.13949e-09	3.75929e-08
284697	-0.610789	0.0246378	-6.12	2.15881e-09	3.78937e-08
9295	-0.537622	0.0644554	-6.11847	2.17798e-09	3.81913e-08
6515	0.558647	-0.0226798	6.11822	2.18108e-09	3.82067e-08
3142	0.532023	0.092766	6.11711	2.1951e-09	3.83818e-08
254887	-0.498547	-0.23472	-6.11707	2.19554e-09	3.83818e-08
84279	0.481869	-0.110946	6.11564	2.21374e-09	3.86606e-08
121504	-0.563579	0.149912	-6.11335	2.24303e-09	3.91325e-08
23360	-0.551402	-0.0286614	-6.11265	2.25208e-09	3.92505e-08
9652	-0.547961	0.116329	-6.11233	2.25626e-09	3.92836e-08
199704	-0.498357	0.0820207	-6.10921	2.29705e-09	3.99534e-08
29066	-0.478923	0.159944	-6.1064	2.33455e-09	4.05646e-08
27202	-0.307202	0.536903	-6.10589	2.34132e-09	4.06411e-08
54925	-0.476816	0.317536	-6.10373	2.37061e-09	4.11081e-08
9739	-0.561001	0.118905	-6.10118	2.40561e-09	4.16729e-08
51427	-0.53914	0.116415	-6.09908	2.4348e-09	4.21362e-08
57337	-0.488731	0.193487	-6.09837	2.44468e-09	4.22647e-08
64793	-0.525678	-0.226939	-6.09784	2.45215e-09	4.23514e-08
4649	-0.55581	0.122779	-6.09743	2.45801e-09	4.24098e-08
55184	-0.410956	0.251416	-6.09644	2.47205e-09	4.26095e-08
84078	-0.51058	0.140787	-6.0949	2.494e-09	4.29448e-08
9967	-0.540754	0.16645	-6.09257	2.52751e-09	4.34782e-08
8933	0.505483	-0.118966	6.09197	2.53617e-09	4.35837e-08
1901	0.547505	0.312431	6.09014	2.56301e-09	4.40009e-08
7644	-0.407442	0.274345	-6.08868	2.5846e-09	4.43273e-08
653489	-0.549201	0.0605212	-6.08704	2.60888e-09	4.46992e-08
374887	-0.613743	-0.100201	-6.08494	2.64048e-09	4.51604e-08
7227	-0.438653	0.218965	-6.08491	2.64105e-09	4.51604e-08
441251	-0.606239	0.0284993	-6.08467	2.64467e-09	4.51774e-08
374395	0.558129	0.0563241	6.08306	2.66919e-09	4.55509e-08
7994	-0.544186	0.0816728	-6.08047	2.70907e-09	4.61857e-08
4118	0.536266	-0.170631	6.07977	2.71991e-09	4.63246e-08
57095	0.458243	-0.113371	6.07776	2.75151e-09	4.68165e-08
140688	-0.445271	0.152093	-6.07694	2.76437e-09	4.69888e-08
56616	0.54798	-0.102952	6.07471	2.79988e-09	4.75454e-08
216	0.530873	0.176645	6.07271	2.83211e-09	4.80453e-08
5743	0.47349	0.0033106	6.07237	2.83767e-09	4.80922e-08
253782	-0.430578	0.219692	-6.07198	2.84405e-09	4.81267e-08
3480	-0.366175	0.393251	-6.0719	2.8453e-09	4.81267e-08
8013	0.610372	0.023473	6.0706	2.8665e-09	4.83997e-08
5929	-0.523999	-0.0445598	-6.07057	2.86707e-09	4.83997e-08
7767	-0.490776	0.294315	-6.06974	2.88062e-09	4.85809e-08
60370	0.452511	0.0563412	6.06954	2.88398e-09	4.85898e-08
84444	-0.535327	-0.134683	-6.06814	2.90719e-09	4.89329e-08
9552	0.515643	0.183475	6.06576	2.94703e-09	4.9555e-08
2787	0.508299	-0.146421	6.064	2.97684e-09	5.00074e-08
10186	0.526783	0.364198	6.06086	3.03073e-09	5.08631e-08
27095	0.46518	-0.133707	6.05964	3.05192e-09	5.11688e-08
3956	0.516386	0.00749373	6.05727	3.09349e-09	5.18151e-08
2669	0.568559	0.29289	6.05709	3.09668e-09	5.18182e-08
57465	-0.514507	-0.0832419	-6.05459	3.14127e-09	5.25132e-08
5927	-0.487467	-0.100065	-6.05398	3.15216e-09	5.26441e-08
1716	0.481194	-0.21579	6.05338	3.16293e-09	5.27727e-08
2701	0.515002	0.29916	6.05246	3.17967e-09	5.30006e-08
4689	0.497319	-0.0545186	6.05202	3.18773e-09	5.30836e-08
23304	-0.497831	-0.0562829	-6.04814	3.25898e-09	5.42175e-08
943	0.498343	-0.112261	6.04747	3.27157e-09	5.43745e-08
7881	0.437838	0.0992116	6.04701	3.28002e-09	5.44623e-08
673	-0.546077	-0.0598024	-6.0443	3.33118e-09	5.52583e-08
55103	-0.35876	0.405493	-6.04371	3.34246e-09	5.53921e-08
51372	0.49952	0.0534318	6.04187	3.37761e-09	5.59208e-08
10253	0.493988	0.150097	6.04138	3.38705e-09	5.60232e-08
54542	-0.530381	-0.106692	-6.04041	3.4059e-09	5.62808e-08
6143	0.414188	-0.0709371	6.03847	3.4437e-09	5.68016e-08
1936	0.516731	0.0150954	6.03845	3.44402e-09	5.68016e-08
79618	-0.55266	0.234206	-6.03805	3.45206e-09	5.68796e-08
55689	-0.364914	-0.455477	-6.03745	3.46388e-09	5.70197e-08
200539	-0.563119	-0.0290296	-6.03607	3.49105e-09	5.74121e-08
9673	-0.532435	-0.0424612	-6.03485	3.51543e-09	5.77578e-08
55904	-0.531838	0.147673	-6.03426	3.52728e-09	5.78896e-08
9320	-0.536584	0.00376602	-6.03412	3.53018e-09	5.78896e-08
9747	-0.546529	0.0685453	-6.03184	3.57622e-09	5.85887e-08
6787	-0.501137	0.174939	-6.02751	3.66548e-09	5.99939e-08
8436	0.519728	0.419274	6.02632	3.69027e-09	6.03422e-08
5199	0.536954	0.109279	6.02544	3.70878e-09	6.05873e-08
121457	0.555102	-0.0844675	6.02518	3.71425e-09	6.06191e-08
9510	0.578853	0.0642446	6.02406	3.73811e-09	6.09506e-08
9249	0.510171	-0.0434986	6.02297	3.7614e-09	6.1221e-08
404672	0.507012	0.00330699	6.02295	3.7618e-09	6.1221e-08
64651	0.525186	0.394181	6.02103	3.80296e-09	6.18322e-08
54148	0.433141	-0.304755	6.01767	3.87635e-09	6.2966e-08
9858	-0.432369	0.378761	-6.01602	3.91283e-09	6.34986e-08
51361	-0.475585	0.0699846	-6.0156	3.92218e-09	6.35851e-08
662	0.500782	-0.0360496	6.01545	3.92556e-09	6.35851e-08
83982	0.534572	0.0954855	6.01494	3.93706e-09	6.37114e-08
5435	0.43074	-0.287787	6.01391	3.96002e-09	6.40228e-08
55819	0.501205	-0.147737	6.00672	4.125e-09	6.66274e-08
254225	-0.554542	0.0129412	-6.00074	4.26719e-09	6.88213e-08
3094	0.569668	-0.108115	6.00068	4.26882e-09	6.88213e-08
54487	-0.512917	-0.106781	-6.00048	4.27364e-09	6.88345e-08
80264	-0.511684	0.0815928	-6.00027	4.2786e-09	6.88498e-08
54878	-0.522297	0.13925	-5.99773	4.34067e-09	6.97834e-08
8816	-0.382938	0.299198	-5.99625	4.37724e-09	7.03056e-08
3609	-0.407411	-0.218988	-5.99447	4.42175e-09	7.09542e-08
51218	0.488448	-0.0566427	5.99287	4.46198e-09	7.1533e-08
10894	0.564769	0.145788	5.9919	4.48654e-09	7.18598e-08
55670	-0.524278	-0.0744393	-5.98953	4.54706e-09	7.27614e-08
8888	-0.488612	-0.0074388	-5.98881	4.56572e-09	7.29922e-08
79845	0.518702	-0.132152	5.98855	4.57228e-09	7.30291e-08
974	0.510298	-0.0590877	5.98785	4.59064e-09	7.32543e-08
9855	-0.422167	0.391204	-5.98732	4.6044e-09	7.34059e-08
23139	-0.502515	-0.0860258	-5.98648	4.62626e-09	7.3686e-08
80862	-0.531608	0.0907747	-5.98622	4.63299e-09	7.3725e-08
90592	-0.448792	0.196171	-5.98587	4.64219e-09	7.3803e-08
79621	0.487621	-0.0688311	5.98406	4.68994e-09	7.44934e-08
1776	0.585008	0.161427	5.9838	4.69692e-09	7.45355e-08
23071	0.460009	-0.282325	5.9835	4.70498e-09	7.45475e-08
9482	0.510579	0.240207	5.98345	4.70635e-09	7.45475e-08
10365	0.538324	0.351841	5.98139	4.76154e-09	7.53523e-08
340307	-0.559242	0.0145793	-5.98046	4.78663e-09	7.56798e-08
2065	-0.354007	0.380986	-5.98	4.79892e-09	7.58043e-08
29937	0.524441	0.121207	5.97974	4.80602e-09	7.5847e-08
283459	-0.55146	-0.0740834	-5.97892	4.82827e-09	7.61282e-08
64983	0.506276	-0.068587	5.97794	4.85507e-09	7.64807e-08
168537	0.507339	0.11877	5.97499	4.93677e-09	7.76965e-08
55680	-0.47617	0.226935	-5.97301	4.99242e-09	7.85005e-08
8629	-0.504212	-0.177089	-5.97193	5.02287e-09	7.89072e-08
1182	-0.515826	0.0876737	-5.97111	5.04634e-09	7.91555e-08
51177	0.486485	-0.103843	5.97105	5.04787e-09	7.91555e-08
5422	-0.467151	-0.213034	-5.9706	5.06085e-09	7.92866e-08
5685	0.47897	-0.34686	5.96991	5.08053e-09	7.95225e-08
23355	-0.474355	0.0553263	-5.96927	5.09901e-09	7.97392e-08
9187	-0.416134	0.402465	-5.96892	5.10891e-09	7.98215e-08
9569	-0.50636	-0.0137361	-5.96587	5.19777e-09	8.11361e-08
158376	0.389943	-0.092014	5.96492	5.22555e-09	8.14959e-08
79031	0.486937	-0.345885	5.96445	5.23949e-09	8.16392e-08
3572	-0.477892	0.368231	-5.96417	5.24778e-09	8.16944e-08
7464	-0.424811	0.23308	-5.96371	5.26132e-09	8.18311e-08
60625	-0.502847	-0.106498	-5.96189	5.31586e-09	8.26047e-08
283337	-0.470603	0.30143	-5.95973	5.38072e-09	8.35372e-08
9616	0.5066	-0.0860986	5.95905	5.4016e-09	8.37671e-08
1915	0.501447	0.173929	5.95891	5.40567e-09	8.37671e-08
4222	0.557505	0.229691	5.95877	5.41014e-09	8.37671e-08
9202	-0.509675	-0.000416386	-5.95695	5.4658e-09	8.45528e-08
9079	0.491965	0.340549	5.95649	5.48e-09	8.46964e-08
4717	0.496363	0.0710639	5.95063	5.66384e-09	8.7459e-08
29107	0.459338	-0.225907	5.94897	5.71718e-09	8.82035e-08
114898	0.450358	0.0846896	5.94672	5.79016e-09	8.92493e-08
9731	-0.525905	0.0324082	-5.94562	5.82607e-09	8.97226e-08
55729	-0.543319	-0.145557	-5.94513	5.84226e-09	8.98466e-08
57614	-0.497029	0.0598265	-5.94492	5.84913e-09	8.98466e-08
54887	-0.525034	-0.105254	-5.9449	5.8498e-09	8.98466e-08
4673	0.482404	-0.110243	5.93734	6.10364e-09	9.36617e-08
3764	0.542536	0.0636453	5.93604	6.14869e-09	9.4269e-08
54058	-0.496099	-0.277324	-5.93537	6.17159e-09	9.45358e-08
84844	0.435066	-0.398281	5.93018	6.35439e-09	9.72024e-08
55526	-0.396306	-0.405562	-5.93011	6.35697e-09	9.72024e-08
6187	0.536679	-0.0122511	5.92976	6.36936e-09	9.73052e-08
54870	-0.468492	0.231715	-5.92719	6.46181e-09	9.86301e-08
28982	-0.49671	-0.12853	-5.92509	6.53865e-09	9.97144e-08
10670	0.407148	0.162104	5.92448	6.56089e-09	9.99649e-08
729515	0.483296	0.160799	5.92426	6.5691e-09	1.00001e-07
23310	-0.449013	-0.350416	-5.92393	6.58131e-09	1.00099e-07
54922	0.489642	0.149054	5.91835	6.79049e-09	1.03189e-07
64422	0.46287	-0.349303	5.91801	6.80365e-09	1.03298e-07
5256	-0.453719	0.0903154	-5.91737	6.82786e-09	1.03574e-07
51226	0.484018	0.269281	5.91628	6.86975e-09	1.04118e-07
116541	0.486247	0.21514	5.91584	6.8866e-09	1.04205e-07
10556	0.450793	-0.159338	5.91582	6.88766e-09	1.04205e-07
57677	-0.429545	0.339856	-5.91544	6.90213e-09	1.04332e-07
1347	0.541781	-0.154047	5.91491	6.92272e-09	1.04552e-07
55751	-0.474306	0.0791708	-5.91471	6.93031e-09	1.04575e-07
79742	0.512083	0.335832	5.91361	6.97339e-09	1.05133e-07
5933	-0.468159	-0.408527	-5.91068	7.08871e-09	1.06778e-07
338328	0.484825	0.431427	5.90943	7.13852e-09	1.07434e-07
85302	-0.511884	0.0141306	-5.90876	7.16531e-09	1.07743e-07
8543	0.405609	-0.269784	5.90758	7.21294e-09	1.08364e-07
801	0.474412	-0.144628	5.90089	7.48811e-09	1.124e-07
23005	-0.454995	0.333026	-5.90063	7.49887e-09	1.12463e-07
23224	-0.482221	-0.0120366	-5.90007	7.52254e-09	1.1272e-07
643338	-0.496204	0.0134125	-5.89898	7.56847e-09	1.1331e-07
147991	-0.51946	0.148786	-5.89732	7.63914e-09	1.14268e-07
54778	-0.499335	0.171272	-5.89416	7.77521e-09	1.16203e-07
63893	-0.482142	-0.286491	-5.89349	7.80441e-09	1.16538e-07
197335	-0.492039	0.282532	-5.89198	7.8707e-09	1.17426e-07
22884	-0.484659	0.0271467	-5.89108	7.91027e-09	1.17914e-07
79092	-0.522088	0.0569284	-5.89076	7.92447e-09	1.18023e-07
59269	-0.4886	0.27287	-5.89056	7.93341e-09	1.18054e-07
64231	0.472945	-0.0118227	5.88992	7.96181e-09	1.18374e-07
1031	0.416215	-0.289125	5.88838	8.03033e-09	1.19285e-07
25938	-0.474506	0.000463373	-5.88824	8.0369e-09	1.19285e-07
441168	0.458517	-0.205412	5.88462	8.20089e-09	1.21614e-07
399888	0.607972	-0.0458414	5.88404	8.22733e-09	1.21901e-07
5360	0.469606	-0.163099	5.88101	8.36782e-09	1.23875e-07
114769	0.495789	-0.101939	5.87499	8.65331e-09	1.27992e-07
23341	-0.472066	0.359472	-5.87476	8.66463e-09	1.28049e-07
89781	-0.538624	0.030094	-5.87164	8.81632e-09	1.30179e-07
79048	-0.417622	0.160231	-5.87083	8.85659e-09	1.30661e-07
57649	-0.422436	0.170931	-5.87063	8.86606e-09	1.30689e-07
64965	0.400023	-0.284509	5.86928	8.93294e-09	1.31506e-07
26519	0.488912	-0.171348	5.86921	8.93681e-09	1.31506e-07
7555	0.482959	-0.16071	5.86472	9.16284e-09	1.34717e-07
7267	-0.489644	0.129422	-5.86366	9.21705e-09	1.35318e-07
4010	-0.25103	0.427254	-5.86361	9.21944e-09	1.35318e-07
2519	0.465601	-0.239066	5.86104	9.35268e-09	1.37157e-07
819	0.431444	0.338601	5.86068	9.37118e-09	1.37311e-07
1465	0.457716	0.0883111	5.85682	9.57439e-09	1.40169e-07
4692	0.478397	0.292854	5.85569	9.63523e-09	1.4094e-07
56849	0.477563	0.387372	5.8518	9.84574e-09	1.43897e-07
10209	0.518032	0.0278395	5.84839	1.00341e-08	1.46526e-07
5148	0.538673	-0.139169	5.84768	1.00737e-08	1.46979e-07
8408	-0.472057	0.0870202	-5.84713	1.01046e-08	1.47304e-07
3059	0.467169	0.0151265	5.84518	1.02146e-08	1.48783e-07
7140	0.594429	0.0956672	5.84409	1.02766e-08	1.49558e-07
85027	0.483625	0.292151	5.84331	1.03212e-08	1.5008e-07
139231	-0.432799	0.094773	-5.84311	1.03326e-08	1.50119e-07
114826	-0.533722	0.0769778	-5.84191	1.04016e-08	1.50995e-07
83643	0.495358	0.139522	5.83953	1.05399e-08	1.52873e-07
5018	0.451648	-0.0238152	5.83928	1.05542e-08	1.52952e-07
672	-0.428566	-0.16255	-5.83861	1.05934e-08	1.5339e-07
6351	0.499268	-0.170551	5.83793	1.06335e-08	1.53842e-07
10901	0.482545	0.176521	5.83611	1.07417e-08	1.55277e-07
9344	-0.442077	0.344019	-5.83228	1.09719e-08	1.58471e-07
29085	0.495952	0.223789	5.82908	1.11686e-08	1.61176e-07
606724	0.508309	-0.0329771	5.82697	1.12995e-08	1.62929e-07
9730	-0.521022	0.0442084	-5.82575	1.13763e-08	1.63899e-07
10981	0.465529	-0.108719	5.82533	1.1403e-08	1.64146e-07
580	-0.561381	-0.195794	-5.8244	1.14616e-08	1.64851e-07
889	-0.51898	-0.0172549	-5.82368	1.15073e-08	1.6537e-07
27330	-0.522904	0.0862224	-5.82276	1.15659e-08	1.66055e-07
915	0.523252	-0.0980099	5.82263	1.15742e-08	1.66055e-07
3482	-0.493505	-0.123548	-5.81735	1.19174e-08	1.70698e-07
1763	-0.425045	-0.471913	-5.81735	1.19177e-08	1.70698e-07
6392	0.458742	-0.0823966	5.81707	1.19362e-08	1.70801e-07
22997	-0.45951	0.274418	-5.81694	1.19447e-08	1.70801e-07
90204	-0.515254	-0.10562	-5.81527	1.20552e-08	1.72238e-07
3043	0.49822	0.326345	5.81478	1.20885e-08	1.72569e-07
23339	-0.392225	0.410992	-5.81436	1.21166e-08	1.72827e-07
1650	0.436268	-0.268826	5.81413	1.21317e-08	1.72899e-07
2079	0.521108	-0.0898058	5.81388	1.21482e-08	1.72991e-07
23645	0.536885	0.14154	5.81129	1.23238e-08	1.75346e-07
4302	-0.438744	0.115269	-5.80756	1.25801e-08	1.78845e-07
25831	-0.456162	0.0450002	-5.80724	1.26025e-08	1.79011e-07
1351	0.508223	-0.0780094	5.8071	1.26126e-08	1.79011e-07
23199	-0.469929	0.0120002	-5.80555	1.27208e-08	1.80398e-07
23196	-0.425335	0.273582	-5.80476	1.27765e-08	1.81039e-07
4335	-0.51662	0.231178	-5.80345	1.28691e-08	1.82201e-07
84720	-0.424541	0.109205	-5.80282	1.29135e-08	1.8268e-07
85378	-0.509013	0.151588	-5.80115	1.30338e-08	1.84229e-07
5443	0.410134	-0.121469	5.79984	1.31279e-08	1.85407e-07
728489	0.515056	-0.0285706	5.79858	1.32195e-08	1.86548e-07
100101467	-0.489805	0.253269	-5.79745	1.33019e-08	1.87557e-07
644538	0.480019	0.125705	5.79716	1.33232e-08	1.87704e-07
64772	-0.510977	0.02314	-5.79571	1.34304e-08	1.89059e-07
55705	-0.477059	-0.240207	-5.79512	1.34745e-08	1.89524e-07
689	0.41177	0.423904	5.79403	1.35555e-08	1.90508e-07
143244	0.465415	-0.27733	5.7892	1.39215e-08	1.95492e-07
6122	0.513537	0.216652	5.78604	1.41658e-08	1.98761e-07
50856	0.453445	-0.0413031	5.78579	1.4185e-08	1.98867e-07
158234	-0.463181	0.235655	-5.78235	1.44565e-08	2.02509e-07
85462	-0.47355	-0.00114241	-5.78184	1.44969e-08	2.0291e-07
81629	-0.541326	0.14764	-5.78115	1.45524e-08	2.0352e-07
913	0.536649	0.0712029	5.77972	1.46671e-08	2.04958e-07
65059	-0.485488	0.13628	-5.77705	1.48841e-08	2.07821e-07
729873	-0.502775	0.0568614	-5.77479	1.50704e-08	2.10253e-07
3551	-0.442413	0.366318	-5.77462	1.50848e-08	2.10282e-07
2957	-0.515708	0.0289571	-5.77186	1.5315e-08	2.13318e-07
64864	-0.488739	0.188198	-5.77167	1.53307e-08	2.13365e-07
8458	-0.431868	-0.382801	-5.77096	1.53909e-08	2.1403e-07
23262	-0.486393	0.147801	-5.77025	1.54511e-08	2.14693e-07
64900	-0.455051	0.0564135	-5.76871	1.55823e-08	2.16341e-07
158747	-0.511221	0.0571571	-5.76817	1.56288e-08	2.16812e-07
7638	-0.521555	0.0970096	-5.76743	1.56925e-08	2.1752e-07
57148	-0.477847	0.0683451	-5.76719	1.5713e-08	2.17628e-07
8776	-0.419335	-0.0426614	-5.76665	1.576e-08	2.18104e-07
10541	0.385676	-0.389348	5.76558	1.58529e-08	2.19214e-07
2767	-0.495905	0.154237	-5.76228	1.61426e-08	2.23041e-07
2798	-0.554053	0.109282	-5.76205	1.6163e-08	2.23142e-07
440738	0.597709	0.14842	5.75927	1.64116e-08	2.26393e-07
987	-0.412137	0.31356	-5.75874	1.64594e-08	2.2687e-07
79811	-0.503448	0.110136	-5.756	1.67082e-08	2.30115e-07
80725	-0.347304	0.283361	-5.75553	1.67514e-08	2.30526e-07
51455	-0.505395	0.0384323	-5.75412	1.68817e-08	2.32133e-07
1657	-0.450272	0.259914	-5.75366	1.69242e-08	2.32532e-07
375061	0.481777	-0.112051	5.75188	1.70905e-08	2.34629e-07
84967	0.480461	-0.105975	5.74484	1.77617e-08	2.43642e-07
51071	0.375764	-0.233526	5.74471	1.77753e-08	2.43642e-07
388165	-0.524499	0.0574639	-5.74372	1.78713e-08	2.44763e-07
63939	-0.487122	-0.125298	-5.74302	1.79402e-08	2.45512e-07
9129	-0.41975	-0.29447	-5.74197	1.80433e-08	2.46725e-07
10114	-0.515256	0.108384	-5.74086	1.81529e-08	2.48027e-07
1788	-0.389376	-0.379473	-5.73701	1.85401e-08	2.53116e-07
11142	0.506077	0.199053	5.73548	1.86956e-08	2.55038e-07
4082	0.526608	-0.192619	5.73292	1.89588e-08	2.58422e-07
55833	-0.401013	-0.263069	-5.73027	1.92353e-08	2.61985e-07
441263	-0.53018	0.0770043	-5.73004	1.926e-08	2.62112e-07
692094	-0.519723	0.124807	-5.72938	1.933e-08	2.62857e-07
8673	0.477703	-0.0481875	5.7288	1.93908e-08	2.63476e-07
3980	-0.480913	-0.0336627	-5.72785	1.94918e-08	2.6464e-07
284656	-0.367077	0.295454	-5.72749	1.95297e-08	2.64945e-07
6035	0.466414	-0.150159	5.72707	1.95753e-08	2.65354e-07
50831	-0.703857	-0.455129	-5.72662	1.96232e-08	2.65794e-07
8527	-0.453701	0.286188	-5.72417	1.98877e-08	2.69165e-07
7090	-0.377059	0.424366	-5.724	1.99054e-08	2.69193e-07
256006	-0.573226	-0.0985655	-5.7233	1.99823e-08	2.70021e-07
7442	-0.536224	0.164946	-5.7219	2.01359e-08	2.71883e-07
9743	-0.420743	0.27886	-5.72103	2.0231e-08	2.72952e-07
790	-0.40668	-0.291798	-5.72059	2.02799e-08	2.73397e-07
83483	0.496165	0.231336	5.72	2.03452e-08	2.74063e-07
94	0.505987	0.187039	5.71837	2.0527e-08	2.76296e-07
8455	-0.457002	0.110903	-5.71652	2.07349e-08	2.78875e-07
9349	0.433407	0.0288708	5.71561	2.0838e-08	2.80043e-07
6209	0.503502	0.163978	5.71415	2.10049e-08	2.82066e-07
54737	-0.495878	0.249396	-5.71324	2.11099e-08	2.83255e-07
5719	0.457032	-0.1462	5.71252	2.11929e-08	2.84147e-07
8655	0.498613	-0.153378	5.71228	2.12201e-08	2.8429e-07
26253	0.443662	-0.232239	5.71055	2.14218e-08	2.86769e-07
7871	-0.472968	0.214255	-5.70929	2.15692e-08	2.88518e-07
389333	-0.468515	0.392554	-5.70709	2.18287e-08	2.91762e-07
1466	0.399713	-0.226845	5.70688	2.18535e-08	2.91866e-07
9741	0.46404	0.102915	5.70668	2.18776e-08	2.91961e-07
57786	-0.496416	-0.0302508	-5.70605	2.19529e-08	2.9274e-07
100129726	-0.565549	-0.0911458	-5.7055	2.2019e-08	2.93393e-07
4704	0.370619	-0.345893	5.70524	2.20499e-08	2.93578e-07
3385	0.467724	0.0167328	5.70408	2.21899e-08	2.95213e-07
6361	0.575684	-0.134148	5.70203	2.24392e-08	2.98299e-07
84337	0.468172	0.0392183	5.7014	2.25159e-08	2.99088e-07
84316	0.514686	0.152414	5.70025	2.26572e-08	3.00733e-07
4828	0.457119	-0.167781	5.69962	2.27344e-08	3.01335e-07
55626	-0.472519	0.23976	-5.6996	2.27377e-08	3.01335e-07
6881	0.495628	-0.00646892	5.69791	2.29478e-08	3.03886e-07
10084	0.461618	-0.105821	5.69526	2.3281e-08	3.07947e-07
79001	0.501614	-0.0330945	5.69516	2.32936e-08	3.07947e-07
57820	0.423263	-0.244399	5.69504	2.33082e-08	3.07947e-07
2171	0.439734	-0.24106	5.69479	2.33404e-08	3.08136e-07
5694	0.512281	-0.129251	5.69445	2.3383e-08	3.08462e-07
26015	-0.485666	0.0108082	-5.69417	2.34195e-08	3.08707e-07
55802	-0.499961	0.170988	-5.69387	2.34578e-08	3.08975e-07
9698	-0.487166	0.0938964	-5.69344	2.35126e-08	3.0946e-07
51091	-0.389209	0.327461	-5.69299	2.35699e-08	3.09976e-07
9677	-0.439546	0.259509	-5.69251	2.36315e-08	3.10429e-07
6281	0.443648	-0.206107	5.69244	2.36404e-08	3.10429e-07
56993	0.464237	-0.313502	5.69028	2.39194e-08	3.13853e-07
6649	0.470959	0.0343214	5.69002	2.39536e-08	3.14062e-07
29970	0.362005	-0.199577	5.68892	2.40971e-08	3.15703e-07
8635	0.472835	0.0624063	5.6882	2.41915e-08	3.16699e-07
10695	0.456855	-0.0828395	5.68789	2.42324e-08	3.16939e-07
3957	0.537992	-0.108442	5.68771	2.42552e-08	3.16939e-07
6424	0.4728	0.299416	5.68764	2.42651e-08	3.16939e-07
10618	-0.465849	0.271546	-5.6874	2.4296e-08	3.17102e-07
7378	0.41906	-0.239349	5.68665	2.43962e-08	3.18168e-07
11127	-0.457614	0.215773	-5.6861	2.44689e-08	3.18874e-07
2550	-0.47003	0.100346	-5.68528	2.45777e-08	3.2005e-07
138151	-0.450499	0.0902318	-5.68267	2.49288e-08	3.24195e-07
51660	0.447845	-0.133972	5.68263	2.49338e-08	3.24195e-07
10175	0.478502	-0.0179407	5.68244	2.49597e-08	3.24288e-07
3399	0.48139	0.0989354	5.68221	2.49907e-08	3.24446e-07
126393	0.517737	0.333232	5.68169	2.50613e-08	3.25117e-07
83547	0.463912	-0.00677566	5.68134	2.51094e-08	3.25495e-07
81853	0.451229	-0.215244	5.68054	2.52185e-08	3.26663e-07
5775	-0.496822	-0.169417	-5.67862	2.5483e-08	3.29841e-07
192669	-0.486108	-0.166761	-5.67802	2.55657e-08	3.30663e-07
401397	0.459043	-0.189274	5.6768	2.57359e-08	3.32614e-07
284161	-0.465508	0.0559431	-5.67533	2.59418e-08	3.35023e-07
5430	-0.504053	0.235414	-5.67498	2.59915e-08	3.35414e-07
3646	0.462534	-0.25339	5.6741	2.61156e-08	3.36762e-07
4026	-0.511326	0.10848	-5.67174	2.64509e-08	3.40709e-07
84935	0.503003	0.196278	5.67167	2.64613e-08	3.40709e-07
22926	-0.490874	0.111174	-5.66948	2.67768e-08	3.44513e-07
51655	0.505884	0.173501	5.66625	2.72499e-08	3.50288e-07
9727	-0.389621	0.341659	-5.66603	2.72827e-08	3.50288e-07
5757	0.445472	-0.330454	5.666	2.72867e-08	3.50288e-07
119504	0.446955	0.0981263	5.66495	2.74419e-08	3.52018e-07
83860	-0.512046	-0.0746836	-5.66446	2.75159e-08	3.5256e-07
4946	0.484087	0.0642904	5.66439	2.75252e-08	3.5256e-07
5286	-0.478319	0.154718	-5.66374	2.76227e-08	3.53545e-07
26146	-0.388156	0.381462	-5.66031	2.81409e-08	3.59911e-07
29777	0.437606	-0.278501	5.65979	2.82195e-08	3.60648e-07
5292	0.443882	-0.21111	5.65527	2.89188e-08	3.6931e-07
7035	0.481904	0.0908419	5.65315	2.92521e-08	3.73164e-07
163486	-0.572614	0.114335	-5.65307	2.92639e-08	3.73164e-07
388567	-0.495185	0.0551082	-5.65159	2.94987e-08	3.75878e-07
3151	0.469193	-0.185907	5.65087	2.96138e-08	3.77066e-07
2296	0.295689	-0.229053	5.65065	2.96499e-08	3.77246e-07
29098	0.441258	0.219248	5.65014	2.97314e-08	3.78004e-07
1827	0.464128	-0.111049	5.64994	2.97631e-08	3.78128e-07
6314	-0.516744	0.0841361	-5.64893	2.99259e-08	3.79594e-07
7799	-0.492639	0.21915	-5.64892	2.99273e-08	3.79594e-07
4223	0.501688	0.25838	5.64882	2.99447e-08	3.79594e-07
5693	0.445364	-0.297436	5.64808	3.00642e-08	3.80828e-07
5157	0.467565	0.294392	5.64751	3.01572e-08	3.81725e-07
3561	0.464388	-0.144653	5.64459	3.0636e-08	3.875e-07
199223	-0.450473	0.285163	-5.64344	3.08262e-08	3.8962e-07
85301	-0.447591	0.0219511	-5.64273	3.09448e-08	3.90832e-07
6188	0.50329	0.0132181	5.64197	3.10731e-08	3.92164e-07
26504	-0.469759	0.155824	-5.64056	3.13102e-08	3.94866e-07
55666	-0.429929	-0.335015	-5.64003	3.13995e-08	3.95702e-07
79862	-0.478761	-0.110077	-5.63807	3.17324e-08	3.99606e-07
9223	-0.440788	0.309419	-5.63793	3.17564e-08	3.99615e-07
163131	-0.469623	0.183812	-5.63717	3.18875e-08	4.00971e-07
222194	-0.488319	0.187385	-5.63664	3.19782e-08	4.01818e-07
9439	-0.453855	0.0882545	-5.63604	3.2082e-08	4.02829e-07
79982	-0.474057	0.179059	-5.635	3.22629e-08	4.04804e-07
93627	-0.451217	0.251266	-5.63163	3.28537e-08	4.1173e-07
57720	-0.445931	0.0907284	-5.63155	3.28678e-08	4.1173e-07
51661	0.465807	0.146219	5.63145	3.28867e-08	4.1173e-07
2099	-0.206766	0.509528	-5.63106	3.29545e-08	4.12187e-07
441194	-0.533441	0.00414627	-5.63097	3.29711e-08	4.12187e-07
25930	-0.484879	0.165375	-5.63017	3.31137e-08	4.13669e-07
3664	-0.435697	0.0842195	-5.62974	3.31898e-08	4.14319e-07
23512	-0.437142	-0.128107	-5.62896	3.33308e-08	4.15777e-07
10465	0.440222	-0.217777	5.62792	3.35177e-08	4.17805e-07
30815	0.397677	0.406075	5.62718	3.36522e-08	4.19027e-07
79595	-0.415822	-0.242107	-5.62711	3.36644e-08	4.19027e-07
23294	-0.427025	-0.142899	-5.62675	3.37302e-08	4.19542e-07
5879	0.47805	-0.0539677	5.62335	3.43532e-08	4.26982e-07
521	0.471231	0.0157092	5.62036	3.49098e-08	4.33587e-07
124783	-0.563809	-0.117581	-5.61863	3.52359e-08	4.37322e-07
197131	-0.411822	0.206464	-5.61743	3.54635e-08	4.39829e-07
126070	-0.414982	0.125109	-5.61717	3.55133e-08	4.40129e-07
57082	-0.485219	-0.419976	-5.617	3.55468e-08	4.40158e-07
57719	-0.477606	0.0558694	-5.61689	3.55668e-08	4.40158e-07
23033	-0.503294	-0.0101219	-5.61531	3.58715e-08	4.43534e-07
1511	0.535517	0.293085	5.61521	3.58911e-08	4.43534e-07
145483	-0.40969	0.470531	-5.61414	3.60975e-08	4.45764e-07
51024	0.469649	0.238439	5.61357	3.62078e-08	4.46805e-07
22877	-0.44805	-0.268979	-5.61237	3.64431e-08	4.49176e-07
55293	-0.465709	0.191119	-5.61232	3.64521e-08	4.49176e-07
1535	0.453674	-0.0216677	5.61196	3.65238e-08	4.49521e-07
63925	-0.484004	-0.0810641	-5.61191	3.65324e-08	4.49521e-07
11276	-0.438677	0.113227	-5.61144	3.66244e-08	4.50331e-07
5981	-0.451882	0.000320482	-5.60903	3.71018e-08	4.55876e-07
51111	-0.465303	0.00572337	-5.60874	3.71604e-08	4.56086e-07
1043	0.516363	-0.0325154	5.60868	3.7172e-08	4.56086e-07
51019	0.473478	0.0750925	5.6071	3.74883e-08	4.59639e-07
51118	0.346778	-0.382788	5.60505	3.79043e-08	4.64409e-07
23613	-0.45796	0.0692219	-5.60481	3.79518e-08	4.6466e-07
10219	0.509019	0.0743945	5.60318	3.82872e-08	4.68433e-07
4750	-0.443319	0.181333	-5.59997	3.8951e-08	4.76139e-07
51065	0.462133	0.303325	5.59987	3.89724e-08	4.76139e-07
5687	0.440847	-0.257871	5.598	3.93658e-08	4.80603e-07
10915	-0.47954	-0.285222	-5.59647	3.96891e-08	4.84207e-07
56890	-0.438551	0.176548	-5.59631	3.97225e-08	4.84271e-07
2313	0.475598	0.122517	5.59551	3.98945e-08	4.86024e-07
2793	0.460291	-0.0800988	5.59536	3.9926e-08	4.86063e-07
55761	-0.50508	0.0771533	-5.59344	4.03391e-08	4.90745e-07
5702	0.445083	-0.199931	5.59246	4.05524e-08	4.92991e-07
9284	-0.546107	0.0925501	-5.59096	4.08792e-08	4.96613e-07
23658	0.489365	-0.10966	5.59041	4.10005e-08	4.97735e-07
23023	-0.458566	-0.00449807	-5.5882	4.14887e-08	5.03307e-07
51035	0.476362	0.137638	5.58799	4.15346e-08	5.03509e-07
4792	0.495501	0.0804964	5.58688	4.17831e-08	5.06165e-07
660	0.510086	0.321434	5.58656	4.18535e-08	5.0666e-07
79969	-0.475635	-0.145302	-5.58603	4.19719e-08	5.07735e-07
23370	-0.497417	0.176039	-5.58273	4.27219e-08	5.16445e-07
5203	0.452086	-0.334258	5.58159	4.29814e-08	5.19217e-07
7514	-0.431041	-0.400246	-5.58038	4.32605e-08	5.22223e-07
9735	-0.452047	-0.410295	-5.57879	4.36314e-08	5.25995e-07
158062	0.597274	-0.198497	5.57878	4.36342e-08	5.25995e-07
115207	0.49141	0.21545	5.57674	4.41108e-08	5.31368e-07
92689	-0.485682	0.196515	-5.57633	4.42094e-08	5.32183e-07
9962	-0.478264	-0.0148067	-5.57502	4.45205e-08	5.35545e-07
160851	-0.523125	-0.0225629	-5.57489	4.45509e-08	5.35545e-07
92797	-0.51574	-0.0283504	-5.574	4.47619e-08	5.37565e-07
2770	0.448576	-0.123629	5.57392	4.47815e-08	5.37565e-07
5239	0.434005	0.41609	5.57329	4.49324e-08	5.39e-07
283149	-0.466562	-0.00495446	-5.57123	4.54307e-08	5.44599e-07
80022	-0.497136	0.265371	-5.57087	4.55173e-08	5.45257e-07
57479	-0.447165	0.297279	-5.56932	4.58956e-08	5.49406e-07
23225	-0.378837	-0.0935031	-5.5671	4.64441e-08	5.55585e-07
221476	0.545527	0.187782	5.5666	4.65683e-08	5.56684e-07
94107	0.447965	0.070473	5.56494	4.69829e-08	5.6125e-07
119392	0.429656	-0.0307528	5.56425	4.71546e-08	5.6291e-07
25942	-0.450664	0.261971	-5.56353	4.73374e-08	5.647e-07
79095	0.493295	0.00395687	5.56328	4.73995e-08	5.65049e-07
64981	0.45056	0.0101696	5.56247	4.76049e-08	5.67105e-07
22921	0.420806	0.0106116	5.56154	4.78418e-08	5.69533e-07
25847	0.475477	0.119154	5.56085	4.80183e-08	5.71239e-07
390212	-0.618219	-0.184062	-5.56023	4.81786e-08	5.72474e-07
79979	-0.46805	-0.0938427	-5.56019	4.81887e-08	5.72474e-07
57533	-0.471536	0.162124	-5.55922	4.84377e-08	5.75034e-07
89970	-0.499224	-0.0221058	-5.55862	4.85928e-08	5.76478e-07
58517	-0.508101	-0.0101728	-5.55797	4.87614e-08	5.7808e-07
64375	-0.450468	0.260724	-5.55659	4.91218e-08	5.81952e-07
2275	0.444959	-0.065779	5.55492	4.95605e-08	5.86745e-07
54331	0.507738	0.132757	5.55429	4.97282e-08	5.88324e-07
25782	-0.472159	0.0256116	-5.55375	4.98716e-08	5.89616e-07
10250	-0.492818	-0.148016	-5.55315	5.00298e-08	5.9108e-07
8666	0.443497	0.138206	5.55249	5.02069e-08	5.92766e-07
4952	-0.498195	-0.0189041	-5.55076	5.06725e-08	5.97852e-07
10723	-0.416654	0.0734627	-5.54986	5.0916e-08	6.00313e-07
1019	0.385427	-0.328552	5.54925	5.10803e-08	6.01838e-07
11270	0.453193	-0.35544	5.54895	5.11625e-08	6.02394e-07
85403	-0.461402	0.0414899	-5.54837	5.13222e-08	6.03816e-07
54801	-0.377747	-0.306952	-5.54808	5.14011e-08	6.03816e-07
222698	0.502598	0.24314	5.54807	5.14023e-08	6.03816e-07
10869	-0.426881	0.328227	-5.548	5.14237e-08	6.03816e-07
154007	-0.431007	-0.0444602	-5.54784	5.14668e-08	6.0391e-07
4144	-0.502047	0.0851605	-5.54738	5.15932e-08	6.04981e-07
25794	-0.456215	0.30272	-5.54496	5.22605e-08	6.12388e-07
2920	0.515782	0.0393889	5.54483	5.2298e-08	6.1241e-07
4258	0.402088	0.219683	5.54436	5.2429e-08	6.13526e-07
4122	-0.45431	0.0889593	-5.54376	5.25954e-08	6.15055e-07
22880	-0.389469	-0.373345	-5.54094	5.33899e-08	6.23922e-07
11064	-0.456787	-0.00063012	-5.53989	5.36904e-08	6.27008e-07
6894	-0.47104	-0.00579084	-5.53922	5.38805e-08	6.28801e-07
116987	-0.47485	0.114434	-5.53805	5.4218e-08	6.3231e-07
23312	-0.49191	-0.00406337	-5.53711	5.44905e-08	6.35058e-07
4696	0.480659	0.0768846	5.53677	5.45887e-08	6.35772e-07
55734	-0.465855	-0.22327	-5.5366	5.46388e-08	6.35924e-07
10286	0.420897	-0.179713	5.53459	5.52231e-08	6.42291e-07
9231	-0.44692	0.242615	-5.53369	5.5489e-08	6.44947e-07
148156	-0.479011	0.043414	-5.53249	5.58438e-08	6.48633e-07
64848	-0.431122	0.243728	-5.53163	5.61007e-08	6.51177e-07
10360	0.394597	-0.236132	5.53117	5.62382e-08	6.52333e-07
1959	0.520726	0.145597	5.52984	5.66348e-08	6.56362e-07
4048	0.455068	0.0558328	5.52972	5.66724e-08	6.56362e-07
23506	-0.43334	0.14802	-5.52963	5.67e-08	6.56362e-07
200916	0.434736	-0.224711	5.52936	5.67808e-08	6.56855e-07
9419	0.451665	-0.198352	5.52909	5.68631e-08	6.57365e-07
55628	-0.460571	0.106027	-5.52721	5.74327e-08	6.63504e-07
79794	-0.436512	-0.256191	-5.5267	5.75876e-08	6.64812e-07
31	-0.48575	-0.000419759	-5.52658	5.76232e-08	6.64812e-07
9580	-0.41149	0.173724	-5.52531	5.80152e-08	6.68886e-07
23122	-0.451045	0.261255	-5.52007	5.96504e-08	6.87278e-07
84913	0.518861	0.283708	5.51883	6.00421e-08	6.91004e-07
163175	0.51097	0.211033	5.5188	6.00542e-08	6.91004e-07
1105	-0.466239	0.172894	-5.51754	6.0455e-08	6.95151e-07
256949	0.487821	0.31514	5.517	6.06278e-08	6.96673e-07
159195	-0.454165	-0.024008	-5.5165	6.07906e-08	6.98078e-07
11257	0.355319	0.309151	5.51605	6.0936e-08	6.9928e-07
79646	-0.440215	0.136539	-5.51396	6.16128e-08	7.06576e-07
51338	0.480111	-0.119448	5.51089	6.26232e-08	7.17684e-07
51317	-0.46059	0.0965916	-5.51019	6.28549e-08	7.1986e-07
597	0.411374	-0.296771	5.50923	6.31748e-08	7.23043e-07
55004	0.496576	0.123185	5.50821	6.35175e-08	7.26481e-07
150274	0.498951	0.0617239	5.50786	6.36356e-08	7.27349e-07
7188	-0.459219	0.30972	-5.50614	6.4219e-08	7.3353e-07
440567	0.34531	-0.391057	5.50561	6.43971e-08	7.35076e-07
10436	0.399166	-0.203019	5.50483	6.46657e-08	7.37652e-07
29796	0.478131	-0.181483	5.50406	6.49275e-08	7.40148e-07
9982	0.392471	-0.597069	5.50254	6.54519e-08	7.45632e-07
53826	0.414992	-0.0509511	5.50229	6.5539e-08	7.4613e-07
9583	-0.495079	0.155274	-5.50102	6.59794e-08	7.50156e-07
3040	0.499625	0.257914	5.50102	6.59799e-08	7.50156e-07
286205	-0.452674	0.103615	-5.50053	6.61508e-08	7.51203e-07
27319	0.515547	0.0927935	5.50051	6.61593e-08	7.51203e-07
120425	0.481828	0.0217819	5.49954	6.64997e-08	7.5457e-07
100134368	-0.520713	0.0446289	-5.49636	6.76282e-08	7.66869e-07
2109	0.433555	0.000987711	5.49622	6.76755e-08	7.66899e-07
126	0.523103	0.0790431	5.49577	6.78379e-08	7.68234e-07
339524	0.534521	0.159058	5.49431	6.8363e-08	7.73331e-07
7133	0.461403	-0.0129414	5.49427	6.83779e-08	7.73331e-07
7716	-0.393344	0.220813	-5.49402	6.84674e-08	7.73835e-07
10961	0.488916	0.0505701	5.49234	6.90763e-08	7.80204e-07
54538	0.477497	0.295419	5.49023	6.98512e-08	7.88438e-07
6612	0.399991	-0.235575	5.48942	7.01508e-08	7.91302e-07
23152	-0.427128	0.267829	-5.48852	7.04847e-08	7.94547e-07
23306	-0.417069	-0.383467	-5.48828	7.05745e-08	7.95037e-07
134492	0.433756	-0.0552882	5.48673	7.11541e-08	8.01043e-07
65008	0.373749	-0.21147	5.48616	7.13702e-08	8.0295e-07
162972	-0.502764	0.0309949	-5.4859	7.14672e-08	8.03515e-07
285464	-0.426263	0.327784	-5.48537	7.16659e-08	8.05224e-07
65003	0.412265	-0.309994	5.48419	7.21129e-08	8.09716e-07
5223	0.419645	-0.315736	5.48361	7.23365e-08	8.11698e-07
284443	-0.409375	0.324346	-5.48138	7.31917e-08	8.20758e-07
171392	-0.436674	0.0458771	-5.48005	7.37057e-08	8.25983e-07
85025	0.490282	-0.0286181	5.47839	7.43557e-08	8.32726e-07
347240	-0.48328	-0.145358	-5.47757	7.46747e-08	8.35754e-07
2987	0.469615	-0.0874511	5.47716	7.48382e-08	8.37039e-07
55187	-0.479077	0.147994	-5.47541	7.553e-08	8.44228e-07
2252	0.481045	0.159073	5.47473	7.58028e-08	8.46727e-07
25956	-0.521738	0.170046	-5.47434	7.59586e-08	8.47917e-07
2976	-0.39139	-0.342077	-5.47421	7.60104e-08	8.47945e-07
9898	-0.477439	-0.155371	-5.47322	7.64076e-08	8.51823e-07
51188	0.447176	-0.0352634	5.47286	7.65528e-08	8.52889e-07
253430	-0.513066	-0.120064	-5.47133	7.71718e-08	8.59229e-07
201562	-0.498962	-0.115877	-5.46994	7.77377e-08	8.64971e-07
7805	0.462679	-0.0815918	5.46787	7.85898e-08	8.73886e-07
969	0.49306	0.0775198	5.46724	7.88489e-08	8.762e-07
11190	-0.434576	-0.189153	-5.46615	7.93044e-08	8.80694e-07
60684	-0.425577	0.109808	-5.46487	7.98395e-08	8.86064e-07
1666	0.43222	-0.150424	5.46415	8.01448e-08	8.88878e-07
374879	-0.534107	0.0324388	-5.46227	8.09382e-08	8.971e-07
3122	0.42474	-0.0154345	5.46191	8.10914e-08	8.9822e-07
4616	0.506521	0.204749	5.46067	8.16232e-08	9.03528e-07
55930	-0.335957	0.379966	-5.46005	8.18891e-08	9.05888e-07
374354	-0.492624	0.0519424	-5.45771	8.29017e-08	9.165e-07
1337	0.481621	-0.0637272	5.45583	8.37274e-08	9.25034e-07
51259	0.433924	-0.0937289	5.4549	8.41337e-08	9.28927e-07
29123	-0.413033	-0.234371	-5.45383	8.46105e-08	9.33591e-07
6498	-0.520404	-0.00097759	-5.45341	8.47951e-08	9.35029e-07
63035	-0.46295	0.147728	-5.4532	8.48884e-08	9.35247e-07
51699	0.476148	-0.139791	5.45312	8.49236e-08	9.35247e-07
8624	0.365441	-0.473103	5.45263	8.51424e-08	9.37057e-07
6502	-0.332205	-0.515047	-5.45184	8.5498e-08	9.40368e-07
10231	0.471241	0.207814	5.45162	8.5598e-08	9.40867e-07
441294	-0.478278	0.02166	-5.45121	8.57799e-08	9.42265e-07
23350	-0.428222	-0.318335	-5.45095	8.59005e-08	9.42422e-07
978	0.455829	0.208978	5.45094	8.59038e-08	9.42422e-07
122953	0.435305	0.217415	5.4497	8.64658e-08	9.47833e-07
7155	-0.448303	0.043753	-5.4496	8.65072e-08	9.47833e-07
57645	-0.448155	-0.14224	-5.44936	8.66186e-08	9.48449e-07
9869	-0.457352	-0.121468	-5.44748	8.74794e-08	9.57265e-07
26228	0.490741	-0.176645	5.44602	8.81475e-08	9.63962e-07
152007	0.405761	-0.193531	5.44545	8.84133e-08	9.66255e-07
1645	0.501018	0.0574149	5.44377	8.91944e-08	9.74173e-07
81575	0.537487	0.225321	5.44282	8.96398e-08	9.78416e-07
254863	0.477714	0.0408354	5.44207	8.99927e-08	9.81646e-07
1075	0.392847	-0.338409	5.44166	9.01864e-08	9.83134e-07
54993	-0.475751	0.116097	-5.43992	9.10155e-08	9.91544e-07
154791	0.464028	-0.153646	5.43496	9.34096e-08	1.01698e-06
79875	-0.244464	0.523495	-5.43473	9.35234e-08	1.01758e-06
8406	0.467492	0.174673	5.43447	9.36516e-08	1.01833e-06
10013	-0.416455	0.0196899	-5.43314	9.43036e-08	1.02477e-06
22902	-0.441594	0.0960058	-5.43226	9.47402e-08	1.02886e-06
910	0.519292	-0.267959	5.4317	9.50183e-08	1.03123e-06
1537	0.427978	-0.317188	5.42972	9.60086e-08	1.04132e-06
29078	0.355219	-0.407352	5.42947	9.61315e-08	1.042e-06
118487	0.45739	-0.0480369	5.42725	9.72544e-08	1.05351e-06
253738	0.467746	0.306421	5.42678	9.74965e-08	1.05547e-06
1393	0.542263	0.215154	5.42405	9.88971e-08	1.06995e-06
9520	-0.448914	0.151684	-5.42355	9.91553e-08	1.07207e-06
64783	-0.456372	-0.332955	-5.42054	1.00729e-07	1.0884e-06
3108	0.434724	-0.0288212	5.42002	1.01003e-07	1.09068e-06
7347	0.429045	-0.21912	5.41944	1.01311e-07	1.09332e-06
91419	0.470624	-0.234603	5.41929	1.01392e-07	1.0935e-06
3141	-0.461829	0.00927157	-5.41643	1.02913e-07	1.10922e-06
2534	0.466594	-0.0507617	5.41481	1.03791e-07	1.11798e-06
11067	0.483664	0.0748386	5.41398	1.04239e-07	1.1221e-06
23473	-0.414509	0.00841277	-5.4134	1.04555e-07	1.12423e-06
115330	0.504094	0.31234	5.41338	1.04567e-07	1.12423e-06
57212	-0.384345	0.327136	-5.41215	1.0524e-07	1.13075e-06
125875	0.527642	-0.277487	5.41179	1.05439e-07	1.13218e-06
253935	0.552699	-0.211847	5.41162	1.05532e-07	1.13247e-06
53342	0.484084	0.270455	5.41131	1.05703e-07	1.1336e-06
23389	-0.431143	0.29327	-5.41067	1.06059e-07	1.13672e-06
10591	0.47069	-0.17748	5.4098	1.0654e-07	1.14115e-06
1879	0.481363	0.279503	5.40964	1.06625e-07	1.14136e-06
6748	0.472826	-0.11896	5.40936	1.06786e-07	1.14238e-06
3113	0.423469	0.0694166	5.40908	1.06939e-07	1.1433e-06
6667	-0.441178	0.211035	-5.40873	1.07133e-07	1.14466e-06
23309	-0.456747	0.0991564	-5.40766	1.07736e-07	1.15038e-06
64397	-0.477699	0.154327	-5.40575	1.08814e-07	1.16118e-06
54545	-0.416001	-0.0957552	-5.40468	1.09424e-07	1.16696e-06
55758	-0.453328	0.334623	-5.40353	1.1008e-07	1.17323e-06
285195	0.474074	0.047748	5.40181	1.11071e-07	1.18306e-06
23201	-0.519042	0.0397764	-5.4016	1.11194e-07	1.18364e-06
1660	-0.443436	-0.211895	-5.39987	1.12198e-07	1.19359e-06
84987	0.469455	0.0281752	5.39894	1.12747e-07	1.19868e-06
9235	0.418496	-0.133218	5.39877	1.12845e-07	1.19899e-06
58524	0.444109	-0.121068	5.39758	1.13543e-07	1.20566e-06
6119	0.441992	-0.12385	5.39614	1.14399e-07	1.214e-06
9330	-0.438123	-0.171284	-5.39536	1.14864e-07	1.21819e-06
10180	-0.483504	0.146552	-5.39383	1.15783e-07	1.22717e-06
23253	-0.468858	0.171965	-5.39181	1.1701e-07	1.23941e-06
54877	-0.482925	-0.165294	-5.3901	1.18054e-07	1.2497e-06
643677	-0.453528	-0.350915	-5.38993	1.18158e-07	1.25003e-06
10307	-0.46133	0.274201	-5.38966	1.18324e-07	1.25102e-06
26523	-0.430028	-0.128178	-5.38927	1.18565e-07	1.2528e-06
6871	-0.43806	-0.119712	-5.38653	1.20264e-07	1.26997e-06
1052	0.488863	0.174351	5.38639	1.20352e-07	1.27012e-06
54853	-0.43924	0.0890084	-5.38523	1.2108e-07	1.27701e-06
5806	0.390393	-0.0764207	5.38406	1.21816e-07	1.284e-06
9584	-0.430058	0.13592	-5.38394	1.21893e-07	1.28402e-06
138199	-0.490417	0.0140773	-5.38318	1.22379e-07	1.28835e-06
112616	0.422129	-0.118435	5.38036	1.24183e-07	1.30654e-06
5189	-0.462148	0.0659701	-5.38011	1.24346e-07	1.30746e-06
7075	0.442147	0.333869	5.37969	1.24617e-07	1.3095e-06
64794	-0.437074	-0.00837422	-5.37829	1.25529e-07	1.31829e-06
23534	-0.468965	-0.201144	-5.37801	1.25707e-07	1.31935e-06
65243	-0.439288	-0.289943	-5.37518	1.27571e-07	1.3381e-06
54558	-0.418457	0.339662	-5.37181	1.29818e-07	1.36084e-06
56171	-0.371142	0.479507	-5.37147	1.30047e-07	1.3624e-06
1215	0.574021	0.00347133	5.36988	1.31126e-07	1.37281e-06
9046	0.469262	-0.107737	5.36977	1.31199e-07	1.37281e-06
84154	0.379927	-0.357182	5.3692	1.31587e-07	1.37603e-06
4521	0.432244	-0.307208	5.36903	1.31707e-07	1.37644e-06
340485	-0.431923	0.293984	-5.36807	1.3236e-07	1.38243e-06
7076	0.445601	0.215433	5.36628	1.33596e-07	1.39449e-06
57619	-0.386449	0.330767	-5.36542	1.34189e-07	1.39983e-06
5228	0.446033	0.153802	5.36458	1.34779e-07	1.40513e-06
114825	-0.425833	0.145996	-5.36291	1.35948e-07	1.41646e-06
100272147	0.392189	-0.155154	5.36023	1.3785e-07	1.43541e-06
10980	0.44943	-0.0967005	5.36006	1.37969e-07	1.43577e-06
9814	-0.433815	0.293289	-5.35987	1.38106e-07	1.43634e-06
1665	-0.459732	-0.0938665	-5.35787	1.39545e-07	1.45043e-06
2996	0.505175	0.171945	5.35455	1.41958e-07	1.47462e-06
79183	-0.442349	-0.198609	-5.35423	1.42194e-07	1.47618e-06
51013	0.472657	-0.0183496	5.35375	1.42552e-07	1.47888e-06
5805	0.422984	-0.245475	5.35365	1.42627e-07	1.47888e-06
10480	0.459369	-0.124815	5.3506	1.44893e-07	1.50148e-06
26160	-0.41148	0.228767	-5.34924	1.45918e-07	1.51119e-06
9779	-0.435144	0.116128	-5.34872	1.46305e-07	1.51429e-06
8446	0.417113	-0.111796	5.34857	1.46422e-07	1.51458e-06
10124	0.470347	0.0185612	5.34823	1.4668e-07	1.51634e-06
6428	0.41024	-0.291401	5.34789	1.46934e-07	1.51732e-06
22995	-0.432344	-0.447703	-5.34787	1.46951e-07	1.51732e-06
10109	0.433896	-0.223322	5.34644	1.48045e-07	1.52769e-06
54504	0.45165	-0.0349053	5.3459	1.48457e-07	1.53083e-06
84002	0.293486	-0.33128	5.34581	1.48527e-07	1.53083e-06
23633	-0.442914	-0.0858742	-5.34508	1.49087e-07	1.53518e-06
389	0.433826	0.215173	5.34503	1.49127e-07	1.53518e-06
284119	0.460887	0.195171	5.34409	1.49852e-07	1.54172e-06
28957	0.451865	-0.117035	5.34251	1.51079e-07	1.55341e-06
4201	0.407531	-0.21317	5.3408	1.52417e-07	1.56623e-06
7265	0.437389	0.0617696	5.33996	1.5308e-07	1.57123e-06
79640	-0.431459	-0.0244055	-5.33995	1.53086e-07	1.57123e-06
163126	0.412094	-0.133467	5.33869	1.54091e-07	1.5806e-06
51759	0.425386	0.0554188	5.33717	1.55297e-07	1.59203e-06
30820	0.474838	0.0644802	5.33674	1.55646e-07	1.59465e-06
64770	-0.456147	-0.213459	-5.33499	1.57055e-07	1.60813e-06
1652	0.443431	-0.250809	5.33257	1.59032e-07	1.6274e-06
57657	-0.459721	-0.0904241	-5.33223	1.59312e-07	1.6293e-06
221656	-0.449375	-0.242004	-5.33105	1.6028e-07	1.63823e-06
23637	-0.41818	-0.00570578	-5.33059	1.60658e-07	1.64112e-06
10544	0.435298	0.226238	5.32947	1.61591e-07	1.64967e-06
79441	-0.441315	0.0890783	-5.32886	1.62104e-07	1.65393e-06
4499	0.488468	0.114675	5.32805	1.62781e-07	1.65985e-06
324	-0.456686	0.125744	-5.32769	1.63077e-07	1.66187e-06
25796	0.453893	0.0456523	5.32722	1.63477e-07	1.66497e-06
553115	0.437284	0.0798648	5.32666	1.63945e-07	1.66874e-06
285172	-0.464302	-0.0636289	-5.32527	1.65123e-07	1.67836e-06
220972	-0.481762	0.294169	-5.32522	1.65168e-07	1.67836e-06
3958	0.444892	0.0907089	5.3252	1.65182e-07	1.67836e-06
51650	0.463685	-0.202259	5.32461	1.6569e-07	1.68252e-06
2771	0.430176	0.22173	5.32417	1.66062e-07	1.68531e-06
114991	-0.425234	0.0204166	-5.32342	1.66707e-07	1.68991e-06
27247	0.509863	0.142541	5.32341	1.66712e-07	1.68991e-06
158358	-0.433274	0.166002	-5.32186	1.68049e-07	1.70246e-06
9168	0.428286	-0.265424	5.32137	1.68473e-07	1.70575e-06
10516	0.425733	0.134082	5.31865	1.70855e-07	1.72885e-06
8932	0.461883	-0.114099	5.31795	1.71471e-07	1.73406e-06
7678	-0.411558	-0.339706	-5.31455	1.74493e-07	1.76359e-06
2219	0.506787	-0.108836	5.31438	1.74649e-07	1.76413e-06
6048	0.488889	-0.0429542	5.31346	1.75474e-07	1.77142e-06
51079	0.44035	0.0618099	5.31277	1.76099e-07	1.77669e-06
6352	0.448417	-0.147603	5.31229	1.76535e-07	1.78004e-06
51693	0.471447	-0.0987822	5.30959	1.79001e-07	1.80385e-06
283349	-0.465447	-0.0530506	-5.30763	1.80807e-07	1.82098e-06
128077	0.456391	0.0346313	5.30707	1.81329e-07	1.82421e-06
253832	-0.486521	-0.0760508	-5.30706	1.81339e-07	1.82421e-06
582	-0.328405	0.48326	-5.30661	1.81757e-07	1.82734e-06
2597	0.383274	-0.397027	5.3062	1.82141e-07	1.83013e-06
348013	0.452249	0.190196	5.30055	1.87509e-07	1.88297e-06
56624	-0.519915	-0.00588819	-5.29988	1.88151e-07	1.88831e-06
7508	-0.34583	0.409151	-5.29888	1.8912e-07	1.89694e-06
23288	-0.430105	0.252223	-5.29733	1.90627e-07	1.91094e-06
7024	-0.331129	0.197732	-5.29722	1.90738e-07	1.91094e-06
9658	-0.348413	0.377199	-5.29699	1.90963e-07	1.91172e-06
360023	-0.459607	0.228303	-5.29691	1.91039e-07	1.91172e-06
9363	0.466233	-0.0884559	5.29594	1.91991e-07	1.92013e-06
23036	-0.458361	-0.102927	-5.29405	1.93863e-07	1.93687e-06
57473	-0.452798	-0.0547923	-5.29402	1.9389e-07	1.93687e-06
283638	-0.442454	0.0279325	-5.29331	1.94593e-07	1.94208e-06
84942	-0.413401	0.199351	-5.29327	1.94637e-07	1.94208e-06
9793	-0.431656	-0.343201	-5.29282	1.95084e-07	1.94541e-06
3816	0.478072	-0.100272	5.28965	1.98284e-07	1.97617e-06
6717	0.482128	0.155516	5.28749	2.00492e-07	1.99702e-06
9733	-0.428786	-0.026593	-5.28679	2.01208e-07	2.003e-06
22847	-0.415066	-0.146044	-5.28478	2.03286e-07	2.02108e-06
83862	0.453783	0.128767	5.28471	2.03358e-07	2.02108e-06
9489	-0.453496	-0.064173	-5.28469	2.03377e-07	2.02108e-06
2177	-0.408677	-0.481587	-5.28341	2.04714e-07	2.03319e-06
3486	0.426157	-0.0245581	5.28265	2.0552e-07	2.04002e-06
23061	-0.402941	0.21574	-5.2825	2.05674e-07	2.04037e-06
1773	-0.466653	-0.0486012	-5.28162	2.06606e-07	2.04844e-06
285033	-0.465375	-0.0249783	-5.28065	2.07625e-07	2.05735e-06
22850	-0.431967	-0.00828964	-5.27947	2.08892e-07	2.06871e-06
83607	-0.433282	-0.0193125	-5.2783	2.10142e-07	2.0799e-06
51550	0.430746	0.0310186	5.27812	2.10334e-07	2.08061e-06
7850	0.413674	-0.301915	5.27792	2.10545e-07	2.08149e-06
643641	-0.439959	0.28554	-5.27654	2.12037e-07	2.09504e-06
26148	-0.471105	-0.0677431	-5.27541	2.13266e-07	2.10597e-06
204851	-0.452284	0.0734858	-5.27298	2.15932e-07	2.13107e-06
441518	0.453366	-0.276063	5.27164	2.17419e-07	2.14452e-06
147929	-0.427182	-0.00649831	-5.27136	2.17725e-07	2.14631e-06
4853	-0.472889	0.0951386	-5.27012	2.19115e-07	2.15601e-06
54464	-0.454056	-0.142555	-5.27009	2.19142e-07	2.15601e-06
257397	-0.418792	0.190391	-5.27008	2.19162e-07	2.15601e-06
55339	-0.388212	-0.142635	-5.27003	2.19211e-07	2.15601e-06
342357	-0.460962	0.169677	-5.26895	2.20424e-07	2.16671e-06
8880	-0.436478	-0.0958195	-5.26877	2.20627e-07	2.16746e-06
30011	0.405348	-0.115785	5.2676	2.21947e-07	2.17918e-06
51154	0.382034	-0.272013	5.2665	2.23201e-07	2.19024e-06
10950	0.358278	-0.328053	5.26529	2.24586e-07	2.20258e-06
7106	0.470571	0.229826	5.26371	2.26405e-07	2.21916e-06
5093	0.461535	-0.130672	5.26276	2.27501e-07	2.22862e-06
7125	0.475686	-0.216168	5.26117	2.2935e-07	2.24546e-06
79443	-0.363551	0.372109	-5.26074	2.29863e-07	2.2492e-06
10594	-0.473077	-0.0965275	-5.25742	2.33787e-07	2.2863e-06
6599	-0.412891	-0.143155	-5.25715	2.34097e-07	2.28803e-06
51385	-0.428793	0.222094	-5.25633	2.35088e-07	2.29641e-06
23315	-0.417718	0.124697	-5.25548	2.36098e-07	2.30497e-06
56942	0.354516	-0.562235	5.25437	2.37448e-07	2.31684e-06
81566	-0.467488	0.223826	-5.25425	2.37592e-07	2.31693e-06
9390	-0.62691	-0.672335	-5.25282	2.3933e-07	2.33256e-06
23423	0.441991	0.0348542	5.25117	2.41343e-07	2.35084e-06
55578	-0.430559	0.0189465	-5.25076	2.41846e-07	2.35441e-06
5298	-0.409857	-0.0437359	-5.25028	2.42447e-07	2.35892e-06
55534	-0.314608	0.390555	-5.25009	2.42681e-07	2.35986e-06
54891	-0.445077	0.0808308	-5.24993	2.42875e-07	2.36042e-06
84679	-0.463662	-0.00314458	-5.24894	2.44099e-07	2.37097e-06
3479	0.440095	0.354958	5.24846	2.44699e-07	2.37546e-06
338773	0.46575	0.272808	5.24821	2.45009e-07	2.37713e-06
567	0.445831	-0.1327	5.24757	2.45812e-07	2.38357e-06
2949	0.494799	0.256327	5.24734	2.46096e-07	2.38498e-06
29091	0.396798	-0.135469	5.24512	2.48895e-07	2.41075e-06
57466	-0.39001	-0.299796	-5.24348	2.50984e-07	2.42962e-06
9021	0.499071	0.108227	5.24301	2.51583e-07	2.43404e-06
9611	-0.493794	0.153537	-5.2421	2.52746e-07	2.44393e-06
51225	0.427014	0.0743055	5.24055	2.54751e-07	2.46193e-06
64976	0.459446	-0.0386817	5.23853	2.5738e-07	2.48594e-06
8536	0.431546	0.261883	5.23695	2.59447e-07	2.50441e-06
339324	-0.406	-0.0731952	-5.23685	2.59583e-07	2.50441e-06
4713	0.432354	-0.00149349	5.23567	2.61147e-07	2.51807e-06
6939	0.435953	-0.0669361	5.23549	2.61379e-07	2.51891e-06
8554	-0.491914	0.017014	-5.23487	2.62207e-07	2.52547e-06
516	0.403636	-0.182473	5.23133	2.66968e-07	2.56989e-06
22927	0.423971	0.0524145	5.23087	2.67583e-07	2.57436e-06
25909	-0.440509	-0.241083	-5.23004	2.68719e-07	2.58384e-06
153684	-0.399545	0.157482	-5.2277	2.71922e-07	2.61319e-06
2023	0.333625	-0.44004	5.22544	2.75066e-07	2.64192e-06
81545	-0.347802	0.322268	-5.22508	2.75559e-07	2.64518e-06
28981	-0.413044	0.10114	-5.22299	2.78495e-07	2.67187e-06
55676	-0.465976	-0.147956	-5.22075	2.81686e-07	2.70098e-06
11230	0.452772	0.0435031	5.22049	2.82058e-07	2.70304e-06
23002	-0.42476	0.00448337	-5.22007	2.82657e-07	2.70728e-06
342132	-0.444884	0.0540863	-5.21942	2.8359e-07	2.7147e-06
56061	-0.452645	0.132299	-5.21916	2.83965e-07	2.71677e-06
9786	-0.425199	-0.0224918	-5.21762	2.86186e-07	2.73621e-06
6297	-0.322227	0.417376	-5.21736	2.86563e-07	2.73621e-06
9040	0.469409	-0.0927041	5.21731	2.86631e-07	2.73621e-06
3002	0.406075	-0.302179	5.21731	2.86632e-07	2.73621e-06
64092	0.448583	-0.0660398	5.21692	2.87196e-07	2.74007e-06
10799	0.36876	-0.410914	5.21676	2.8743e-07	2.74078e-06
116362	0.434658	0.173928	5.21571	2.88961e-07	2.75385e-06
8815	0.459427	-0.224315	5.21539	2.89434e-07	2.75684e-06
255877	0.437176	0.281094	5.21524	2.89661e-07	2.75747e-06
5715	0.452274	-0.0222166	5.21417	2.9123e-07	2.77087e-06
27031	-0.49742	0.174339	-5.21368	2.91945e-07	2.77614e-06
90410	0.408124	-0.0303414	5.21322	2.92637e-07	2.78071e-06
399909	-0.458481	-0.0743193	-5.21314	2.92749e-07	2.78071e-06
55102	-0.386015	0.29037	-5.21216	2.94214e-07	2.79308e-06
4729	0.472648	0.0373275	5.21102	2.9591e-07	2.80763e-06
958	0.399715	-0.109882	5.20717	3.01736e-07	2.86134e-06
195827	0.414992	-0.0228205	5.20697	3.0204e-07	2.86264e-06
64800	-0.334882	0.441609	-5.20658	3.02626e-07	2.86661e-06
79161	0.438059	0.0885855	5.20641	3.02884e-07	2.86748e-06
56886	-0.44516	-0.159189	-5.20631	3.03051e-07	2.86749e-06
9725	-0.447061	0.103347	-5.20524	3.04691e-07	2.88141e-06
1906	0.453543	-0.0237699	5.2049	3.05219e-07	2.88482e-06
261734	-0.472046	0.0132672	-5.20295	3.08243e-07	2.9118e-06
2145	-0.380744	0.394527	-5.20076	3.11665e-07	2.94251e-06
6733	-0.476012	0.0431687	-5.20018	3.12587e-07	2.9496e-06
123803	0.427266	-0.1928	5.19933	3.13927e-07	2.96062e-06
5599	-0.44785	-0.0291306	-5.19686	3.17865e-07	2.9961e-06
8651	0.443541	-0.166588	5.19675	3.18037e-07	2.9961e-06
151987	-0.472638	0.00606916	-5.1962	3.18925e-07	3.00282e-06
400916	0.421655	-0.132551	5.19438	3.21871e-07	3.0289e-06
27107	-0.439456	-0.0586236	-5.19418	3.22191e-07	3.03025e-06
114781	-0.408612	0.29422	-5.19358	3.23175e-07	3.03785e-06
54968	0.41063	-0.288223	5.19341	3.2345e-07	3.03876e-06
1981	-0.386639	-0.320231	-5.19292	3.24253e-07	3.04381e-06
54345	0.451997	0.157105	5.19287	3.2434e-07	3.04381e-06
7916	-0.450816	-0.169156	-5.19237	3.25153e-07	3.04977e-06
3741	0.454941	0.176509	5.19167	3.26296e-07	3.05883e-06
27030	-0.391543	0.176188	-5.19129	3.26939e-07	3.06318e-06
148170	0.429439	0.151026	5.19102	3.27368e-07	3.06554e-06
219333	-0.46377	0.040861	-5.18979	3.29411e-07	3.08298e-06
8672	-0.438357	0.159513	-5.18911	3.30546e-07	3.09192e-06
2483	0.442734	0.0561231	5.18604	3.35706e-07	3.13849e-06
7314	0.438538	0.00190048	5.18573	3.36226e-07	3.14164e-06
26472	0.400477	-0.320425	5.18522	3.37097e-07	3.14806e-06
79073	0.417712	-0.0850101	5.18484	3.37744e-07	3.15074e-06
23399	0.459436	-0.00188	5.18483	3.37749e-07	3.15074e-06
381	0.453587	-0.0931369	5.18224	3.42192e-07	3.19045e-06
6883	0.445429	-0.0583299	5.18201	3.42585e-07	3.19239e-06
125988	0.41479	0.123121	5.18156	3.43375e-07	3.19802e-06
400927	-0.433593	-0.244321	-5.18096	3.4441e-07	3.2055e-06
25828	0.452225	-0.0555436	5.18088	3.44552e-07	3.2055e-06
284047	-0.531354	-0.00160024	-5.18056	3.45102e-07	3.20889e-06
7473	-0.48222	0.114466	-5.18016	3.45798e-07	3.21363e-06
5874	-0.371912	0.322026	-5.1799	3.46248e-07	3.21607e-06
10204	0.398292	-0.432039	5.17959	3.46795e-07	3.21941e-06
7177	0.408171	0.410112	5.17939	3.47134e-07	3.22082e-06
3397	0.432225	0.129324	5.17897	3.47868e-07	3.22589e-06
7562	-0.463118	-0.0293381	-5.178	3.49587e-07	3.23975e-06
653319	-0.499084	-0.11346	-5.17791	3.4974e-07	3.23975e-06
867	-0.443429	-0.0517014	-5.17775	3.50027e-07	3.24067e-06
10435	0.456594	0.100885	5.17732	3.50777e-07	3.24587e-06
54674	0.464044	0.259558	5.17683	3.5164e-07	3.2521e-06
1476	0.334404	-0.345644	5.1764	3.52404e-07	3.25742e-06
116931	-0.461361	0.0913646	-5.17611	3.52914e-07	3.26038e-06
6403	0.460796	0.272087	5.17314	3.58243e-07	3.30783e-06
114799	-0.44389	-0.0993149	-5.17239	3.59589e-07	3.31848e-06
4050	0.448867	-0.0604371	5.17184	3.60581e-07	3.32385e-06
64718	-0.455011	0.215999	-5.17178	3.60696e-07	3.32385e-06
3123	0.427676	0.021741	5.17175	3.6075e-07	3.32385e-06
57599	-0.410709	0.157852	-5.17124	3.61666e-07	3.3305e-06
140823	0.451567	-0.111271	5.1701	3.63761e-07	3.34801e-06
7594	-0.385941	0.274344	-5.16849	3.66712e-07	3.37335e-06
29100	0.450982	-0.245272	5.16629	3.70778e-07	3.40894e-06
65979	-0.448546	-0.0879294	-5.16616	3.71035e-07	3.40948e-06
146223	-0.463296	-0.11265	-5.1659	3.71513e-07	3.41205e-06
29082	0.381704	0.207549	5.15918	3.8426e-07	3.52724e-06
4953	0.332382	-0.390244	5.15829	3.85984e-07	3.54118e-06
112464	0.422035	0.0742836	5.15774	3.87053e-07	3.54908e-06
5682	0.395058	-0.277932	5.15362	3.95147e-07	3.62137e-06
283455	-0.37615	0.334822	-5.15334	3.95702e-07	3.62453e-06
3001	0.446927	-0.0758904	5.1528	3.96769e-07	3.63237e-06
117583	-0.44283	0.183877	-5.15142	3.99515e-07	3.65556e-06
9068	0.476265	0.326487	5.15129	3.99775e-07	3.656e-06
255403	-0.441609	0.0361046	-5.15041	4.01543e-07	3.67022e-06
7423	0.449352	0.158747	5.15018	4.02016e-07	3.67259e-06
57727	-0.434513	-0.0623087	-5.14963	4.03118e-07	3.6807e-06
280636	0.425165	-0.03146	5.14927	4.03856e-07	3.68548e-06
8567	-0.404557	0.285583	-5.14876	4.04881e-07	3.69287e-06
8533	0.420593	-0.238595	5.14727	4.0791e-07	3.71853e-06
29093	0.444004	-0.0149573	5.14674	4.09006e-07	3.72655e-06
2959	0.440939	-0.05886	5.14299	4.16753e-07	3.79512e-06
1212	0.409054	0.0505251	5.14278	4.17189e-07	3.79708e-06
59271	0.402482	0.165574	5.14262	4.17528e-07	3.79815e-06
2159	0.468194	0.319378	5.14175	4.19354e-07	3.81275e-06
30000	-0.400414	-0.121361	-5.14005	4.22933e-07	3.84326e-06
1512	0.439957	0.00610892	5.13946	4.24182e-07	3.85154e-06
25816	0.46509	-0.142423	5.13941	4.24292e-07	3.85154e-06
83888	0.415616	-0.142774	5.13785	4.27625e-07	3.87975e-06
10467	0.439181	0.0495284	5.13727	4.28856e-07	3.88887e-06
25957	-0.477491	0.0953728	-5.13664	4.30205e-07	3.89904e-06
5686	0.404192	-0.327624	5.13119	4.42098e-07	4.00126e-06
26019	-0.381325	-0.343734	-5.13116	4.42153e-07	4.00126e-06
473	-0.399411	0.30989	-5.13115	4.42181e-07	4.00126e-06
59349	-0.397236	0.143684	-5.1307	4.43168e-07	4.00809e-06
79925	-0.299906	0.485155	-5.12976	4.4527e-07	4.02486e-06
7424	0.430054	0.178603	5.12966	4.45491e-07	4.02486e-06
2865	0.532793	-0.0822041	5.12736	4.50624e-07	4.06795e-06
1071	0.473955	0.0201889	5.12732	4.50734e-07	4.06795e-06
51479	-0.474941	0.151259	-5.1226	4.61476e-07	4.16272e-06
10327	0.420749	-0.00895422	5.12195	4.62974e-07	4.17405e-06
2078	0.416773	0.354662	5.11712	4.74258e-07	4.27354e-06
84329	0.413433	-0.0363451	5.11677	4.75089e-07	4.27878e-06
285148	0.413561	-0.110784	5.1153	4.78574e-07	4.30684e-06
4818	0.42593	-0.13152	5.11525	4.78705e-07	4.30684e-06
6366	0.502626	0.0656087	5.11367	4.8249e-07	4.33862e-06
286016	-0.439914	-0.248627	-5.11338	4.83185e-07	4.3426e-06
3270	0.397214	0.346323	5.11119	4.88487e-07	4.38796e-06
56829	-0.448013	-0.148868	-5.11027	4.90739e-07	4.40589e-06
8872	0.267061	-0.43349	5.10991	4.91622e-07	4.41152e-06
6363	0.476303	0.0639166	5.1088	4.94325e-07	4.43346e-06
26287	0.517131	-0.00658337	5.10845	4.95198e-07	4.43898e-06
4501	0.454302	-0.132509	5.10717	4.98354e-07	4.46293e-06
9435	0.319511	-0.205373	5.10716	4.98389e-07	4.46293e-06
56970	-0.41045	0.10159	-5.105	5.03772e-07	4.50879e-06
56935	0.370059	-0.306023	5.10384	5.06704e-07	4.53266e-06
84817	0.449429	-0.102971	5.10255	5.09948e-07	4.55784e-06
9972	-0.413968	-0.262427	-5.10251	5.10048e-07	4.55784e-06
80205	-0.462165	0.106904	-5.10111	5.13623e-07	4.58741e-06
5201	0.433285	0.11893	5.10047	5.15269e-07	4.59972e-06
84440	-0.41266	0.0667234	-5.09897	5.19118e-07	4.63167e-06
171425	0.428145	0.108097	5.09878	5.19597e-07	4.63354e-06
6869	0.441427	0.117196	5.09784	5.22048e-07	4.65299e-06
25906	0.442677	-0.0680046	5.09752	5.22865e-07	4.65786e-06
2444	-0.436251	0.0840316	-5.09587	5.27187e-07	4.69393e-06
124599	0.480582	0.187227	5.09554	5.28044e-07	4.69913e-06
10920	0.385701	0.138056	5.09537	5.28482e-07	4.70059e-06
403341	-0.436828	0.101341	-5.09498	5.29521e-07	4.7074e-06
2071	-0.402998	-0.208048	-5.09417	5.31653e-07	4.72392e-06
1490	0.454683	0.197908	5.09389	5.32378e-07	4.72792e-06
23053	-0.403155	0.178531	-5.09278	5.35343e-07	4.75179e-06
55793	-0.328333	0.440694	-5.09209	5.37156e-07	4.76543e-06
55646	0.318917	-0.391911	5.09166	5.38317e-07	4.77327e-06
11215	-0.423628	0.232818	-5.09094	5.40245e-07	4.78789e-06
6948	0.387042	-0.0984964	5.08977	5.43397e-07	4.81335e-06
728635	0.407329	0.249167	5.08913	5.45121e-07	4.82613e-06
6921	0.413852	-0.361481	5.08878	5.46077e-07	4.83211e-06
6688	0.419983	-0.0362467	5.08844	5.46997e-07	4.83776e-06
998	0.480966	0.132882	5.08626	5.52954e-07	4.88793e-06
29780	0.390935	-0.134343	5.08592	5.53872e-07	4.89353e-06
11151	0.4273	-0.058028	5.08561	5.54739e-07	4.89868e-06
54434	-0.444933	-0.0380198	-5.08512	5.56082e-07	4.90801e-06
762	0.528235	-0.180706	5.08461	5.57476e-07	4.91779e-06
4803	0.39955	0.0573819	5.08447	5.57872e-07	4.91851e-06
8530	0.449079	-0.0434101	5.08438	5.58128e-07	4.91851e-06
84870	0.458419	0.046934	5.08334	5.61004e-07	4.94131e-06
150737	-0.383308	0.286117	-5.08217	5.64263e-07	4.96747e-06
55818	-0.394292	-0.103199	-5.07954	5.7167e-07	5.03011e-06
9135	-0.371242	0.449142	-5.07922	5.72579e-07	5.03553e-06
8867	-0.472954	0.0186957	-5.07618	5.81275e-07	5.1094e-06
8658	-0.434411	0.225782	-5.07572	5.82596e-07	5.1184e-06
9695	-0.426579	0.16056	-5.07519	5.84129e-07	5.12924e-06
6888	0.390922	-0.298025	5.07227	5.92627e-07	5.20121e-06
10565	-0.437537	0.0030388	-5.07165	5.94469e-07	5.21471e-06
710	0.445462	0.0846552	5.07114	5.95957e-07	5.2251e-06
389119	0.409889	0.257284	5.07094	5.9655e-07	5.22764e-06
90865	0.448211	0.264143	5.07069	5.9728e-07	5.23137e-06
63875	0.407036	-0.176487	5.06835	6.04247e-07	5.2897e-06
282969	0.414314	-0.169613	5.06822	6.0465e-07	5.29053e-06
11101	-0.435526	0.126749	-5.06686	6.08709e-07	5.32334e-06
2878	0.504166	0.146062	5.06655	6.0966e-07	5.32895e-06
146923	-0.346248	0.490468	-5.06578	6.1198e-07	5.34651e-06
27042	-0.441507	-0.11521	-5.06156	6.24876e-07	5.4564e-06
6283	0.377211	-0.599268	5.05987	6.30113e-07	5.49934e-06
7072	-0.453363	-0.143514	-5.05949	6.31305e-07	5.50614e-06
10093	0.410357	-0.142423	5.05936	6.31704e-07	5.50614e-06
414189	-0.490305	-0.0209214	-5.05931	6.31852e-07	5.50614e-06
147463	0.434324	0.27999	5.05824	6.35222e-07	5.53267e-06
64407	0.448354	0.0463694	5.05807	6.3574e-07	5.53267e-06
80209	-0.389874	-0.270109	-5.05803	6.35862e-07	5.53267e-06
5480	0.433655	0.139938	5.05446	6.47189e-07	5.62839e-06
11216	-0.426624	0.16732	-5.05301	6.51842e-07	5.66598e-06
7454	0.416457	-0.0363477	5.05282	6.52428e-07	5.66822e-06
1775	-0.464877	0.160447	-5.05238	6.53858e-07	5.67777e-06
23395	-0.428196	0.0262043	-5.05165	6.56215e-07	5.69536e-06
10042	-0.437997	-0.0732694	-5.05151	6.56677e-07	5.6965e-06
158572	-0.426342	0.193699	-5.05103	6.5823e-07	5.70709e-06
1475	0.384125	-0.243445	5.04978	6.62311e-07	5.73958e-06
80267	-0.447632	0.226159	-5.04937	6.63634e-07	5.74815e-06
2208	0.45435	-0.287465	5.04921	6.64166e-07	5.7489e-06
285331	-0.447012	0.270423	-5.04914	6.64389e-07	5.7489e-06
6446	0.465835	0.0178477	5.04813	6.67715e-07	5.77477e-06
51160	0.431701	0.0257214	5.04688	6.71825e-07	5.8074e-06
80774	0.408921	-0.208816	5.0456	6.76101e-07	5.84143e-06
114757	0.430739	0.270785	5.0424	6.86849e-07	5.93131e-06
144132	-0.483377	-0.0548451	-5.04227	6.87289e-07	5.93214e-06
55749	-0.413281	-0.145257	-5.04141	6.90199e-07	5.95426e-06
64766	-0.437997	0.0186369	-5.04023	6.94203e-07	5.98581e-06
55727	-0.416469	0.191687	-5.03964	6.96225e-07	6.00023e-06
5837	0.50035	0.164246	5.03866	6.99616e-07	6.02644e-06
23064	-0.442854	0.0902467	-5.03797	7.01982e-07	6.04379e-06
[truncated: 15,204 more rows]
