# Supplementary material for: Identifying prognostic subgroups of luminal-A breast cancer using deep autoencoders and gene expressions
Source: PLoS Comput Biol. 2023 May 30;19(5):e1011197. doi: 10.1371/journal.pcbi.1011197 (PMC10256220; doi:10.1371/journal.pcbi.1011197)
Supplement: S8 Table — (XLSX) [file pcbi.1011197.s010.xlsx]

## Sheet: Sheet1
S8 Table. The results of co-expressed module preservation tests
	medianRank.pres	medianRank.qual	Zsummary.pres	Zsummary.qual
black	1	4	30	28
blue	11	21	38	33
brown	6	20	40	32
cyan	11	10.5	21	19
darkgreen	6	9.5	12	14
darkgrey	9	7	13	13
darkorange	25	13	4.1	10
darkred	10	5	16	14
darkturquoise	20	16	11	11
gold	27	28	28	0.26
green	3	13	41	36
greenyellow	23	25	20	12
grey	29	29	19	-33
grey60	4	6	21	18
lightcyan	7	9.5	22	18
lightgreen	22	19	14	13
lightyellow	17	1	14	18
magenta	16	18	23	22
midnightblue	21	15.5	18	17
orange	7	2	12	13
pink	18	26	24	14
purple	26	24	8.8	15
red	17	16.5	27	24
royalblue	28	27	2.7	6.1
salmon	3	3	23	23
tan	17	8.5	19	19
turquoise	13	23	45	29
white	24	13.5	4.7	8.9
yellow	14	22	38	30
