# Supplementary material for: Identifying prognostic subgroups of luminal-A breast cancer using deep autoencoders and gene expressions
Source: PLoS Comput Biol. 2023 May 30;19(5):e1011197. doi: 10.1371/journal.pcbi.1011197 (PMC10256220; doi:10.1371/journal.pcbi.1011197)
Supplement: S9 Table — (XLSX) [file pcbi.1011197.s011.xlsx]

## Sheet: Sheet1
S9 Table. The list of genes belonged to each co-expressed module
genes	modules
A1BG	lightcyan
A2M	grey
A2ML1	grey
A4GALT	grey
AAAS	yellow
AACS	pink
AADAC	grey
AADAT	grey
AAED1	grey
AAGAB	tan
AAK1	grey
AAMDC	grey
AAMP	grey
AAR2	darkred
AARD	black
AARS	grey
AARS2	blue
AARSD1	red
AASDH	salmon
AASDHPPT	turquoise
AASS	grey
AATF	greenyellow
AATK	grey
ABAT	tan
ABC13.47488600E17.1	darkgrey
ABCA1	grey
ABCA10	grey
ABCA12	grey
ABCA13	grey
ABCA2	grey
ABCA3	grey
ABCA4	grey
ABCA5	brown
ABCA6	grey
ABCA7	grey
ABCA8	grey
ABCA9	grey
ABCB1	grey
ABCB10	grey
ABCB11	grey
ABCB4	grey
ABCB5	grey
ABCB6	grey
ABCB7	turquoise
ABCB8	magenta
ABCB9	blue
ABCC1	grey
ABCC10	blue
ABCC11	grey
ABCC2	grey
ABCC3	grey
ABCC4	grey
ABCC5	grey
ABCC6	grey
ABCC8	tan
ABCC9	grey
ABCD1	pink
ABCD2	pink
ABCD3	tan
ABCD4	grey
ABCE1	greenyellow
ABCF1	greenyellow
ABCF2	greenyellow
ABCF3	cyan
ABCG1	grey
ABCG2	grey
ABCG4	grey
ABHD1	grey
ABHD10	salmon
ABHD11	black
ABHD12	grey
ABHD12B	grey
ABHD13	turquoise
ABHD14A	grey
ABHD14B	grey
ABHD15	pink
ABHD16A	red
ABHD17A	grey
ABHD17B	turquoise
ABHD17C	black
ABHD18	brown
ABHD2	grey
ABHD3	grey
ABHD4	grey
ABHD5	pink
ABHD6	grey
ABHD8	yellow
ABI1	brown
ABI2	green
ABI3	grey
ABI3BP	grey
ABL1	grey
ABL2	grey
ABLIM1	grey
ABLIM2	grey
ABLIM3	grey
ABO	grey
ABR	turquoise
ABRACL	grey
ABT1	red
ABTB1	grey
ABTB2	grey
AC004381.6	darkturquoise
AC006116.20	darkgreen
AC025335.1	yellow
AC131097.4	grey
ACAA1	red
ACAA2	pink
ACACA	grey
ACACB	pink
ACAD10	blue
ACAD11	grey
ACAD8	magenta
ACAD9	grey
ACADL	grey
ACADM	grey
ACADS	pink
ACADSB	tan
ACADVL	grey
ACAN	grey
ACAP1	grey
ACAP2	turquoise
ACAP3	blue
ACAT1	pink
ACAT2	grey
ACBD3	grey
ACBD4	yellow
ACBD5	grey
ACBD6	yellow
ACBD7	grey
ACCS	grey
ACD	yellow
ACE	grey
ACE2	grey
ACER2	grey
ACER3	pink
ACHE	grey
ACIN1	blue
ACKR1	grey
ACKR2	grey
ACKR3	grey
ACKR4	grey
ACLY	grey
ACO1	pink
ACO2	pink
ACOT1	grey
ACOT11	grey
ACOT13	grey
ACOT2	pink
ACOT4	grey
ACOT7	grey
ACOT8	red
ACOT9	grey
ACOX1	pink
ACOX2	grey
ACOX3	magenta
ACOXL	grey
ACP1	red
ACP2	grey
ACP5	purple
ACP6	blue
ACPP	grey
ACR	grey
ACRBP	darkturquoise
ACSBG1	grey
ACSBG2	darkturquoise
ACSF2	grey
ACSF3	yellow
ACSL1	pink
ACSL3	black
ACSL4	grey
ACSL5	grey
ACSL6	darkturquoise
ACSM1	grey
ACSM2B	royalblue
ACSM3	grey
ACSM5	pink
ACSS1	darkorange
ACSS2	pink
ACSS3	pink
ACTA1	royalblue
ACTA2	grey
ACTB	grey
ACTC1	royalblue
ACTG1	grey
ACTG2	grey
ACTL10	darkturquoise
ACTL6A	red
ACTN1	grey
ACTN2	royalblue
ACTN3	royalblue
ACTN4	grey
ACTR10	red
ACTR1A	greenyellow
ACTR1B	cyan
ACTR2	grey
ACTR3	grey
ACTR3B	darkgrey
ACTR3C	black
ACTR5	blue
ACTR6	red
ACTR8	grey60
ACTRT3	grey
ACVR1	grey
ACVR1B	grey60
ACVR1C	pink
ACVR2A	brown
ACVR2B	turquoise
ACVRL1	grey
ACY1	grey
ACYP1	yellow
ACYP2	grey
ADA	grey
ADAD2	grey
ADAL	grey
ADAM10	turquoise
ADAM11	blue
ADAM12	white
ADAM15	grey
ADAM17	turquoise
ADAM19	grey
ADAM20	grey
ADAM21	grey
ADAM22	grey
ADAM23	grey
ADAM28	grey
ADAM32	grey
ADAM33	grey
ADAM8	grey
ADAM9	grey
ADAMDEC1	grey
ADAMTS1	grey
ADAMTS10	grey
ADAMTS12	grey
ADAMTS13	blue
ADAMTS14	white
ADAMTS15	grey
ADAMTS16	grey
ADAMTS17	tan
ADAMTS18	grey
ADAMTS2	grey
ADAMTS3	grey
ADAMTS4	grey
ADAMTS5	grey
ADAMTS6	grey
ADAMTS7	grey
ADAMTS8	grey
ADAMTS9	grey
ADAMTSL1	grey
ADAMTSL2	grey
ADAMTSL3	grey
ADAMTSL4	grey
ADAMTSL5	yellow
ADAP1	grey
ADAP2	purple
ADAR	turquoise
ADARB1	grey
ADARB2	darkorange
ADAT1	turquoise
ADAT2	brown
ADAT3	yellow
ADCK1	yellow
ADCK2	red
ADCK5	yellow
ADCY1	grey
ADCY10	grey
ADCY2	grey
ADCY3	grey
ADCY4	grey
ADCY5	pink
ADCY6	grey
ADCY7	purple
ADCY9	turquoise
ADCYAP1	grey
ADCYAP1R1	grey
ADD1	turquoise
ADD2	grey
ADD3	turquoise
ADGRA2	grey
ADGRA3	darkgrey
ADGRB1	blue
ADGRB2	white
ADGRB3	grey
ADGRD1	grey
ADGRD2	grey
ADGRE1	grey
ADGRE2	grey
ADGRE5	grey
ADGRF1	darkorange
ADGRF3	grey
ADGRF5	grey
ADGRG1	grey
ADGRG2	grey
ADGRG3	grey
ADGRG4	grey
ADGRG5	grey
ADGRG6	grey
ADGRL1	grey
ADGRL2	grey
ADGRL3	grey
ADGRL4	grey
ADGRV1	salmon
ADH1A	grey
ADH1B	pink
ADH1C	grey
ADH4	grey
ADH5	grey
ADH6	grey
ADHFE1	grey
ADI1	grey
ADIPOQ	pink
ADIPOR1	grey
ADIPOR2	grey
ADIRF	grey
ADK	grey
ADM	grey
ADM2	grey
ADM5	grey
ADNP	green
ADNP2	brown
ADO	grey
ADORA1	darkgrey
ADORA2A	blue
ADORA2B	grey
ADORA3	purple
ADPGK	green
ADPRH	grey
ADPRHL1	royalblue
ADPRHL2	yellow
ADPRM	yellow
ADRA1A	pink
ADRA1B	grey
ADRA1D	grey
ADRA2A	grey
ADRA2B	grey
ADRA2C	grey
ADRB1	grey
ADRB2	grey
ADRM1	greenyellow
ADSL	greenyellow
ADSS	turquoise
ADSSL1	royalblue
ADTRP	grey
AEBP1	grey
AEBP2	brown
AEN	greenyellow
AES	yellow
AFAP1	grey
AFAP1L1	black
AFAP1L2	green
AFDN	brown
AFF1	grey
AFF2	grey
AFF3	tan
AFF4	brown
AFG3L2	grey
AFMID	magenta
AFTPH	turquoise
AGA	magenta
AGAP1	darkred
AGAP2	grey
AGAP3	blue
AGAP4	blue
AGAP5	green
AGAP6	green
AGAP9	brown
AGBL2	salmon
AGBL3	grey
AGBL4	grey
AGBL5	yellow
AGER	blue
AGFG1	grey
AGFG2	grey
AGGF1	orange
AGK	green
AGL	turquoise
AGMAT	grey
AGMO	grey
AGO1	turquoise
AGO2	turquoise
AGO3	brown
AGO4	brown
AGPAT1	grey
AGPAT2	pink
AGPAT3	grey
AGPAT4	grey
AGPAT5	greenyellow
AGPS	grey
AGR2	magenta
AGR3	magenta
AGRN	black
AGT	grey
AGTPBP1	grey
AGTR1	grey
AGTRAP	red
AGXT	royalblue
AHCTF1	grey
AHCY	cyan
AHCYL1	grey
AHCYL2	turquoise
AHDC1	blue
AHI1	brown
AHNAK	turquoise
AHNAK2	grey
AHR	grey
AHRR	grey
AHSA1	greenyellow
AIDA	grey
AIF1	purple
AIF1L	grey
AIFM1	grey
AIFM2	pink
AIFM3	blue
AIG1	grey
AIM1	black
AIM1L	grey
AIM2	grey
AIMP1	red
AIMP2	greenyellow
AIP	lightcyan
AIRE	grey
AJAP1	grey
AJUBA	yellow
AK1	grey
AK2	grey
AK3	grey
AK4	grey
AK5	black
AK6	grey
AK7	tan
AK8	yellow
AK9	green
AKAP1	turquoise
AKAP10	grey60
AKAP11	turquoise
AKAP12	grey
AKAP13	turquoise
AKAP17A	blue
AKAP3	darkturquoise
AKAP5	green
AKAP6	grey
AKAP7	grey
AKAP8	turquoise
AKAP8L	yellow
AKAP9	brown
AKIP1	yellow
AKIRIN1	grey
AKIRIN2	grey
AKNA	grey
AKNAD1	grey
AKR1A1	red
AKR1B1	grey
AKR1B10	grey
AKR1B15	grey
AKR1C1	grey
AKR1C2	pink
AKR1C3	grey
AKR1E2	grey
AKR7A2	grey
AKR7A3	magenta
AKR7L	tan
AKT1	grey
AKT1S1	grey
AKT2	grey
AKT3	grey
AKTIP	grey
ALAD	grey
ALAS1	grey
ALAS2	grey
ALB	royalblue
ALCAM	tan
ALDH16A1	grey
ALDH18A1	blue
ALDH1A1	grey
ALDH1A2	grey
ALDH1A3	grey
ALDH1B1	grey
ALDH1L1	pink
ALDH1L2	grey
ALDH2	pink
ALDH3A1	grey
ALDH3A2	grey
ALDH3B1	purple
ALDH3B2	magenta
ALDH4A1	pink
ALDH5A1	grey
ALDH6A1	pink
ALDH7A1	black
ALDH8A1	grey
ALDH9A1	grey
ALDOA	grey
ALDOB	royalblue
ALDOC	grey
ALG1	red
ALG10	brown
ALG10B	brown
ALG11	turquoise
ALG12	cyan
ALG13	green
ALG14	grey
ALG1L	grey
ALG1L2	yellow
ALG2	grey
ALG3	greenyellow
ALG5	midnightblue
ALG6	green
ALG8	grey
ALG9	grey
ALK	grey
ALKAL2	grey
ALKBH1	red
ALKBH2	blue
ALKBH3	red
ALKBH4	yellow
ALKBH5	grey
ALKBH6	yellow
ALKBH7	red
ALKBH8	turquoise
ALMS1	turquoise
ALOX12	cyan
ALOX15	grey
ALOX15B	tan
ALOX5	grey
ALOX5AP	purple
ALOXE3	black
ALPK1	green
ALPK2	grey
ALPK3	pink
ALPL	grey
ALS2	orange
ALS2CL	grey
ALS2CR11	darkturquoise
ALS2CR12	grey
ALX4	white
ALYREF	grey
AMACR	magenta
AMBP	royalblue
AMBRA1	blue
AMD1	greenyellow
AMDHD1	grey
AMDHD2	yellow
AMER1	grey60
AMFR	tan
AMH	grey
AMIGO1	grey
AMIGO2	darkgreen
AMMECR1	tan
AMMECR1L	turquoise
AMN	grey
AMN1	grey
AMOT	blue
AMOTL1	grey
AMOTL2	grey
AMPD1	royalblue
AMPD2	blue
AMPD3	purple
AMPH	grey
AMT	blue
AMY2A	grey
AMY2B	brown
AMZ1	grey
AMZ2	grey
ANAPC1	grey60
ANAPC10	lightcyan
ANAPC11	lightgreen
ANAPC13	grey
ANAPC15	midnightblue
ANAPC16	lightcyan
ANAPC2	blue
ANAPC4	green
ANAPC5	blue
ANAPC7	green
ANG	grey
ANGEL1	green
ANGEL2	brown
ANGPT1	grey
ANGPT2	grey
ANGPT4	grey
ANGPTL1	grey
ANGPTL2	grey
ANGPTL4	grey
ANGPTL5	grey
ANGPTL6	grey
ANGPTL7	grey
ANGPTL8	grey
ANK1	royalblue
ANK2	grey
ANK3	black
ANKAR	brown
ANKDD1A	grey
ANKDD1B	tan
ANKEF1	pink
ANKFN1	grey
ANKFY1	grey60
ANKH	turquoise
ANKHD1	turquoise
ANKIB1	orange
ANKK1	black
ANKLE1	blue
ANKLE2	brown
ANKMY1	blue
ANKMY2	green
ANKRA2	brown
ANKRD1	royalblue
ANKRD10	green
ANKRD11	grey60
ANKRD12	turquoise
ANKRD13A	blue
ANKRD13B	white
ANKRD13C	turquoise
ANKRD13D	blue
ANKRD16	yellow
ANKRD17	turquoise
ANKRD18A	salmon
ANKRD2	royalblue
ANKRD22	grey
ANKRD23	blue
ANKRD24	yellow
ANKRD26	brown
ANKRD27	turquoise
ANKRD28	grey
ANKRD29	grey
ANKRD30A	tan
ANKRD30B	tan
ANKRD31	salmon
ANKRD33B	grey
ANKRD34A	blue
ANKRD35	yellow
ANKRD36	brown
ANKRD36B	brown
ANKRD36C	brown
ANKRD37	grey
ANKRD39	yellow
ANKRD40	pink
ANKRD42	green
ANKRD44	grey
ANKRD45	darkturquoise
ANKRD46	grey
ANKRD49	salmon
ANKRD50	turquoise
ANKRD52	grey60
ANKRD53	pink
ANKRD54	yellow
ANKRD6	blue
ANKRD61	brown
ANKRD65	darkgreen
ANKRD9	yellow
ANKS1A	grey
ANKS1B	tan
ANKS3	yellow
ANKS6	grey
ANKZF1	blue
ANLN	lightyellow
ANO1	darkgreen
ANO10	grey
ANO2	grey
ANO3	grey
ANO4	grey
ANO5	grey
ANO6	grey
ANO7	grey
ANO8	grey
ANO9	black
ANOS1	grey
ANP32A	green
ANP32B	lightcyan
ANP32E	turquoise
ANPEP	grey
ANTXR1	grey
ANTXR2	pink
ANTXRL	grey
ANXA1	grey
ANXA11	grey
ANXA13	grey
ANXA2	grey
ANXA2R	grey
ANXA3	grey
ANXA4	grey
ANXA5	pink
ANXA6	pink
ANXA7	grey
ANXA8	grey
ANXA8L1	darkgrey
ANXA9	magenta
AOAH	purple
AOC2	pink
AOC3	pink
AOX1	grey
AP1AR	brown
AP1B1	grey
AP1G1	brown
AP1G2	black
AP1M1	pink
AP1M2	black
AP1S1	red
AP1S2	grey
AP1S3	green
AP2A1	grey
AP2A2	grey
AP2B1	green
AP2M1	grey
AP2S1	grey
AP3B1	turquoise
AP3B2	blue
AP3D1	cyan
AP3M1	green
AP3M2	green
AP3S1	grey
AP3S2	grey
AP4B1	green
AP4E1	turquoise
AP4M1	yellow
AP4S1	turquoise
AP5B1	grey
AP5M1	darkred
AP5S1	grey
AP5Z1	blue
APAF1	brown
APBA1	darkgrey
APBA2	blue
APBA3	yellow
APBB1	yellow
APBB1IP	pink
APBB2	grey
APBB3	blue
APC	orange
APC2	grey
APCDD1	grey
APCDD1L	grey
APEH	red
APEX1	red
APEX2	yellow
APH1A	yellow
APH1B	brown
API5	turquoise
APIP	grey
APLF	green
APLN	grey
APLNR	grey
APLP1	white
APLP2	tan
APMAP	pink
APOA1	royalblue
APOB	pink
APOBEC2	royalblue
APOBEC3A	grey
APOBEC3B	lightyellow
APOBEC3C	yellow
APOBEC3D	yellow
APOBEC3F	yellow
APOBEC3G	yellow
APOBEC3H	grey
APOBR	purple
APOC1	grey
APOC2	royalblue
APOD	grey
APOE	grey
APOL1	grey
APOL2	grey
APOL3	grey
APOL4	grey
APOL6	pink
APOLD1	grey
APOM	yellow
APOO	midnightblue
APOOL	turquoise
APOPT1	pink
APP	black
APPBP2	orange
APPL1	turquoise
APPL2	grey
APRT	lightgreen
APTX	yellow
AQP1	grey
AQP11	tan
AQP3	darkorange
AQP5	grey
AQP6	grey
AQP7	pink
AQP8	grey
AQP9	purple
AQR	turquoise
AR	tan
ARAF	grey
ARAP1	blue
ARAP2	brown
ARAP3	grey
ARC	grey
ARCN1	grey
AREG	grey
AREL1	grey60
ARF1	greenyellow
ARF3	cyan
ARF4	greenyellow
ARF5	red
ARF6	brown
ARFGAP1	blue
ARFGAP2	cyan
ARFGAP3	greenyellow
ARFGEF1	brown
ARFGEF2	brown
ARFGEF3	tan
ARFIP1	green
ARFIP2	magenta
ARFRP1	grey
ARG1	grey
ARG2	darkorange
ARGLU1	green
ARHGAP1	grey
ARHGAP10	grey
ARHGAP11A	lightyellow
ARHGAP12	brown
ARHGAP15	grey
ARHGAP17	grey
ARHGAP18	grey
ARHGAP19	green
ARHGAP20	grey
ARHGAP21	grey
ARHGAP22	purple
ARHGAP23	grey
ARHGAP24	grey
ARHGAP25	grey
ARHGAP26	grey
ARHGAP27	blue
ARHGAP28	grey
ARHGAP29	grey
ARHGAP30	purple
ARHGAP31	grey
ARHGAP32	salmon
ARHGAP33	yellow
ARHGAP35	darkred
ARHGAP39	magenta
ARHGAP4	purple
ARHGAP40	tan
ARHGAP42	grey
ARHGAP44	blue
ARHGAP45	purple
ARHGAP5	brown
ARHGAP6	grey
ARHGAP8	magenta
ARHGAP9	purple
ARHGDIA	greenyellow
ARHGDIB	grey
ARHGDIG	grey
ARHGEF1	grey
ARHGEF10	turquoise
ARHGEF10L	blue
ARHGEF11	grey60
ARHGEF12	turquoise
ARHGEF15	grey
ARHGEF16	magenta
ARHGEF17	grey
ARHGEF18	cyan
ARHGEF19	black
ARHGEF2	grey
ARHGEF25	blue
ARHGEF26	grey
ARHGEF28	salmon
ARHGEF3	grey
ARHGEF33	green
ARHGEF35	black
ARHGEF37	magenta
ARHGEF38	black
ARHGEF39	grey
ARHGEF4	grey
ARHGEF40	grey
ARHGEF5	black
ARHGEF6	grey
ARHGEF7	grey
ARHGEF9	green
ARID1A	grey60
ARID1B	turquoise
ARID2	brown
ARID3A	grey
ARID3B	blue
ARID4A	brown
ARID4B	turquoise
ARID5A	grey
ARID5B	grey
ARIH1	brown
ARIH2	darkred
ARL1	turquoise
ARL10	green
ARL11	purple
ARL13B	grey
ARL14EP	turquoise
ARL15	grey
ARL16	red
ARL17A	green
ARL17B	grey
ARL2	grey
ARL2BP	grey
ARL3	red
ARL4A	yellow
ARL4C	darkgreen
ARL4D	grey
ARL5A	grey
ARL5B	grey
ARL6	green
ARL6IP1	grey
ARL6IP4	midnightblue
ARL6IP5	grey
ARL6IP6	grey
ARL8A	grey
ARL8B	turquoise
ARL9	white
ARMC1	turquoise
ARMC10	green
ARMC12	grey
ARMC2	grey
ARMC4	darkturquoise
ARMC5	grey
ARMC6	greenyellow
ARMC7	yellow
ARMC8	grey
ARMC9	blue
ARMCX1	turquoise
ARMCX2	yellow
ARMCX3	green
ARMCX4	brown
ARMCX5	salmon
ARMCX6	red
ARMT1	tan
ARNT	turquoise
ARNT2	grey
ARNTL	grey
ARNTL2	grey
ARPC1A	grey
ARPC1B	purple
ARPC2	purple
ARPC3	grey
ARPC4	grey
ARPC5	grey
ARPC5L	greenyellow
ARPIN	turquoise
ARPP19	grey
ARRB1	grey
ARRB2	purple
ARRDC1	yellow
ARRDC2	grey
ARRDC3	grey
ARRDC4	grey
ARSA	magenta
ARSB	purple
ARSD	black
ARSE	yellow
ARSG	tan
ARSI	grey
ARSJ	green
ARSK	grey
ART3	royalblue
ART4	grey
ART5	grey
ARTN	grey
ARV1	red
ARVCF	black
AS3MT	yellow
ASAH1	grey
ASAH2	grey
ASAH2B	salmon
ASAP1	grey
ASAP2	grey
ASAP3	grey
ASB1	darkred
ASB12	royalblue
ASB13	tan
ASB14	brown
ASB16	cyan
ASB2	royalblue
ASB3	green
ASB4	grey
ASB6	blue
ASB7	darkred
ASB8	darkred
ASB9	grey
ASCC1	grey
ASCC2	grey
ASCC3	turquoise
ASCL2	magenta
ASF1A	cyan
ASF1B	lightyellow
ASGR1	royalblue
ASGR2	royalblue
ASH1L	orange
ASH2L	grey
ASIC1	blue
ASIC3	magenta
ASIC4	grey
ASIP	grey
ASL	red
ASMT	grey
ASMTL	yellow
ASNA1	midnightblue
ASNS	grey
ASNSD1	grey
ASPA	grey
ASPDH	grey
ASPG	grey
ASPH	pink
ASPHD1	lightyellow
ASPHD2	grey
ASPM	lightyellow
ASPN	grey
ASPRV1	grey
ASPSCR1	red
ASRGL1	grey
ASS1	pink
ASTE1	cyan
ASTN1	grey
ASTN2	yellow
ASXL1	brown
ASXL2	orange
ASXL3	grey
ATAD1	brown
ATAD2	tan
ATAD2B	brown
ATAD3A	greenyellow
ATAD3B	blue
ATAD3C	black
ATAD5	brown
ATAT1	black
ATE1	turquoise
ATF1	turquoise
ATF2	turquoise
ATF3	grey
ATF4	grey
ATF5	grey
ATF6	turquoise
ATF6B	yellow
ATF7	green
ATF7IP	turquoise
ATF7IP2	grey
ATG10	yellow
ATG101	grey
ATG12	turquoise
ATG13	darkred
ATG14	brown
ATG16L1	tan
ATG16L2	blue
ATG2A	blue
ATG2B	brown
ATG3	grey
ATG4A	grey
ATG4B	blue
ATG4C	grey
ATG4D	yellow
ATG5	midnightblue
ATG7	blue
ATG9A	darkred
ATG9B	grey
ATIC	grey
ATL1	black
ATL2	darkgrey
ATL3	grey
ATM	brown
ATMIN	grey
ATN1	blue
ATOH8	grey
ATOX1	lightgreen
ATP10A	grey
ATP10B	grey
ATP10D	turquoise
ATP11A	grey
ATP11B	turquoise
ATP11C	grey
ATP13A1	blue
ATP13A2	grey
ATP13A3	grey
ATP13A4	darkgrey
ATP13A5	darkgrey
ATP1A1	grey
ATP1A2	grey
ATP1A3	royalblue
ATP1A4	grey
ATP1B1	black
ATP1B2	grey
ATP1B3	greenyellow
ATP23	grey
ATP2A1	royalblue
ATP2A2	grey
ATP2A3	grey
ATP2B1	brown
ATP2B2	grey
ATP2B4	grey
ATP2C1	turquoise
ATP2C2	tan
ATP5A1	grey
ATP5B	pink
ATP5C1	midnightblue
ATP5D	lightgreen
ATP5E	lightgreen
ATP5F1	midnightblue
ATP5G1	midnightblue
ATP5G2	lightcyan
ATP5G3	pink
ATP5H	lightgreen
ATP5I	lightgreen
ATP5J	lightgreen
ATP5J2	lightgreen
ATP5L	lightgreen
ATP5O	lightgreen
ATP5S	turquoise
ATP5SL	red
ATP6AP1	magenta
ATP6AP1L	green
ATP6AP2	grey
ATP6V0A1	blue
ATP6V0A2	brown
ATP6V0B	red
ATP6V0C	grey
ATP6V0D1	red
ATP6V0E1	grey
ATP6V0E2	magenta
ATP6V1A	turquoise
ATP6V1B1	darkgrey
ATP6V1B2	purple
ATP6V1C1	turquoise
ATP6V1C2	grey
ATP6V1D	grey
ATP6V1E1	grey
ATP6V1E2	cyan
ATP6V1F	grey
ATP6V1G1	red
ATP6V1G2	grey
ATP6V1H	magenta
ATP7A	tan
ATP7B	grey
ATP8A1	grey
ATP8A2	grey
ATP8B1	grey
ATP8B2	grey
ATP8B3	grey
ATP8B4	grey
ATP9A	pink
ATP9B	grey60
ATPAF1	pink
ATPAF2	red
ATPIF1	red
ATR	grey60
ATRAID	midnightblue
ATRIP	yellow
ATRN	grey60
ATRNL1	grey
ATRX	turquoise
ATXN1	green
ATXN10	red
ATXN1L	orange
ATXN2	green
ATXN2L	blue
ATXN3	brown
ATXN7	brown
ATXN7L1	green
ATXN7L2	blue
ATXN7L3	cyan
ATXN7L3B	cyan
AUH	yellow
AUNIP	grey
AUP1	grey
AURKA	lightyellow
AURKAIP1	lightgreen
AURKB	lightyellow
AURKC	grey
AUTS2	black
AVEN	grey
AVIL	grey
AVL9	brown
AVPI1	grey
AVPR1A	grey
AVPR2	grey
AXIN1	blue
AXIN2	grey60
AXL	grey
AZGP1	magenta
AZI2	grey
AZIN1	grey
AZIN2	yellow
AZU1	magenta
B2M	grey
B3GALNT1	green
B3GALNT2	grey
B3GALT1	green
B3GALT2	grey
B3GALT4	grey
B3GALT5	darkgrey
B3GALT6	grey
B3GAT1	grey
B3GAT2	brown
B3GAT3	yellow
B3GLCT	grey
B3GNT2	brown
B3GNT3	darkgrey
B3GNT4	grey
B3GNT5	grey
B3GNT7	grey
B3GNT8	grey
B3GNT9	blue
B3GNTL1	yellow
B4GALNT1	grey
B4GALNT3	black
B4GALNT4	white
B4GALT1	grey
B4GALT2	grey
B4GALT3	grey
B4GALT4	brown
B4GALT5	greenyellow
B4GALT6	grey
B4GALT7	grey
B4GAT1	yellow
B9D1	red
B9D2	red
BAALC	grey
BABAM1	midnightblue
BACE1	darkred
BACE2	grey
BACH1	grey
BACH2	turquoise
BAD	midnightblue
BAG1	grey
BAG2	grey
BAG3	grey
BAG4	grey
BAG5	grey
BAG6	blue
BAHCC1	grey
BAHD1	cyan
BAIAP2	yellow
BAIAP2L1	black
BAIAP2L2	grey
BAIAP3	magenta
BAK1	grey
BAMBI	black
BANF1	midnightblue
BANK1	pink
BANP	yellow
BAP1	cyan
BARD1	brown
BARX2	black
BASP1	grey
BATF	magenta
BATF2	grey
BATF3	grey
BAX	grey
BAZ1A	brown
BAZ1B	orange
BAZ2A	brown
BAZ2B	brown
BBC3	yellow
BBIP1	brown
BBOF1	salmon
BBOX1	darkorange
BBS1	yellow
BBS10	grey
BBS12	green
BBS2	yellow
BBS4	yellow
BBS5	blue
BBS7	turquoise
BBS9	green
BBX	turquoise
BCAM	magenta
BCAN	grey
BCAP29	grey
BCAP31	pink
BCAR1	grey
BCAR3	grey
BCAS1	tan
BCAS2	lightcyan
BCAS3	yellow
BCAS4	magenta
BCAT1	purple
BCAT2	grey
BCCIP	greenyellow
BCDIN3D	yellow
BCHE	grey
BCKDHA	yellow
BCKDHB	grey
BCKDK	grey
BCL10	grey
BCL11A	darkgreen
BCL11B	black
BCL2	grey
BCL2A1	purple
BCL2L1	grey
BCL2L10	grey
BCL2L11	green
BCL2L12	red
BCL2L13	grey
BCL2L14	grey
BCL2L2	grey
BCL3	grey
BCL6	grey
BCL6B	grey
BCL7A	black
BCL7B	pink
BCL7C	red
BCL9	turquoise
BCL9L	grey60
BCLAF1	brown
BCO2	brown
BCOR	grey
BCORL1	green
BCR	grey
BCS1L	yellow
BDH1	grey
BDH2	yellow
BDKRB1	grey
BDKRB2	grey
BDNF	grey
BDP1	turquoise
BEAN1	brown
BECN1	grey
BEGAIN	yellow
BEND3	greenyellow
BEND4	grey
BEND5	yellow
BEND6	grey
BEND7	tan
BEST1	grey
BEST4	blue
BET1	green
BET1L	cyan
BEX1	grey
BEX2	black
BEX3	yellow
BEX4	red
BEX5	grey
BFAR	grey
BFSP1	grey
BGLAP	grey
BGN	grey
BHLHB9	green
BHLHE22	grey
BHLHE40	grey
BHLHE41	darkgreen
BHMT	grey
BHMT2	pink
BICC1	turquoise
BICD1	grey
BICD2	grey
BICDL1	black
BICDL2	black
BID	grey
BIK	magenta
BIN1	grey
BIN2	purple
BIN3	grey
BIRC2	turquoise
BIRC3	grey
BIRC5	lightyellow
BIRC6	orange
BIRC7	grey
BIVM	green
BLCAP	grey
BLK	grey
BLM	lightyellow
BLMH	grey
BLNK	yellow
BLOC1S1	lightgreen
BLOC1S2	grey
BLOC1S3	cyan
BLOC1S4	red
BLOC1S5	turquoise
BLOC1S6	grey
BLVRA	lightgreen
BLVRB	grey
BLZF1	green
BMF	cyan
BMI1	turquoise
BMP1	grey
BMP2	grey
BMP2K	tan
BMP3	grey
BMP4	yellow
BMP5	grey
BMP6	grey
BMP7	grey
BMP8A	blue
BMP8B	grey
BMPER	grey
BMPR1A	turquoise
BMPR1B	grey
BMPR2	grey
BMS1	greenyellow
BMT2	turquoise
BMX	grey
BNC1	white
BNC2	grey
BNIP1	grey
BNIP2	turquoise
BNIP3	grey
BNIP3L	pink
BNIPL	magenta
BOC	blue
BOD1	red
BOD1L1	turquoise
BOK	pink
BOLA1	red
BOLA2	grey
BOLA2B	grey
BOLA3	greenyellow
BOP1	greenyellow
BORA	turquoise
BORCS5	salmon
BORCS6	red
BORCS7	grey
BORCS8	grey
BPGM	grey
BPHL	grey
BPI	grey
BPIFB1	grey
BPIFB2	grey
BPNT1	magenta
BPTF	turquoise
BRAF	brown
BRAP	turquoise
BRAT1	magenta
BRCA1	grey
BRCA2	lightyellow
BRCC3	darkred
BRD1	grey60
BRD2	blue
BRD3	turquoise
BRD4	turquoise
BRD7	turquoise
BRD8	blue
BRD9	cyan
BRE	grey
BRF1	blue
BRF2	grey
BRI3	grey
BRI3BP	tan
BRICD5	blue
BRINP1	darkorange
BRINP2	grey
BRIP1	lightyellow
BRIX1	greenyellow
BRK1	midnightblue
BRMS1	midnightblue
BRMS1L	turquoise
BROX	turquoise
BRPF1	cyan
BRPF3	cyan
BRSK1	white
BRSK2	grey
BRWD1	brown
BRWD3	brown
BSCL2	red
BSDC1	blue
BSG	grey
BSN	grey60
BSPRY	black
BST1	grey
BST2	grey
BTAF1	brown
BTBD1	grey
BTBD10	turquoise
BTBD11	darkgreen
BTBD16	grey
BTBD19	grey
BTBD2	yellow
BTBD3	turquoise
BTBD6	pink
BTBD7	orange
BTBD9	grey60
BTC	salmon
BTD	pink
BTF3	lightcyan
BTF3L4	grey
BTG1	grey
BTG2	grey
BTG3	grey
BTK	purple
BTLA	grey
BTN2A1	green
BTN2A2	blue
BTN3A1	grey
BTN3A2	grey
BTN3A3	grey
BTNL8	grey
BTNL9	grey
BTRC	green
BUB1	lightyellow
BUB1B	lightyellow
BUB3	salmon
BUD13	red
BUD31	midnightblue
BVES	grey
BYSL	greenyellow
BZW1	greenyellow
BZW2	greenyellow
C10orf10	grey
C10orf107	grey
C10orf11	grey
C10orf128	grey
C10orf35	black
C10orf76	grey60
C10orf82	grey
C10orf88	turquoise
C10orf90	darkgrey
C11orf1	red
C11orf21	grey
C11orf24	grey
C11orf45	purple
C11orf49	red
C11orf52	black
C11orf53	grey
C11orf54	salmon
C11orf57	turquoise
C11orf58	grey
C11orf63	grey
C11orf65	grey
C11orf68	yellow
C11orf70	grey
C11orf71	yellow
C11orf74	grey
C11orf80	black
C11orf84	blue
C11orf87	grey
C11orf91	grey
C11orf95	grey
C11orf96	grey
C11orf98	midnightblue
C12orf10	red
C12orf29	turquoise
C12orf4	grey
C12orf43	grey
C12orf45	grey
C12orf49	darkred
C12orf54	darkturquoise
C12orf57	lightcyan
C12orf60	grey
C12orf65	blue
C12orf66	brown
C12orf73	cyan
C12orf75	grey
C12orf76	yellow
C14orf1	red
C14orf119	grey
C14orf132	grey
C14orf159	blue
C14orf166	grey
C14orf180	pink
C14orf2	lightgreen
C14orf28	grey
C14orf37	grey
C14orf79	red
C14orf80	grey
C14orf93	yellow
C15orf39	grey
C15orf40	salmon
C15orf41	green
C15orf48	grey
C15orf52	darkgrey
C15orf57	blue
C15orf59	grey
C15orf61	grey
C15orf62	black
C15orf65	magenta
C16orf45	grey
C16orf46	magenta
C16orf52	turquoise
C16orf54	grey
C16orf58	yellow
C16orf59	lightyellow
C16orf62	grey
C16orf70	tan
C16orf71	darkturquoise
C16orf72	turquoise
C16orf74	magenta
C16orf86	yellow
C16orf87	grey
C16orf89	grey
C16orf91	midnightblue
C16orf95	grey
C16orf96	darkturquoise
C17orf100	yellow
C17orf107	black
C17orf49	grey
C17orf53	grey
C17orf58	grey
C17orf62	grey
C17orf67	blue
C17orf75	yellow
C17orf80	green
C17orf97	grey
C18orf21	lightcyan
C18orf25	green
C18orf32	midnightblue
C18orf54	grey
C18orf8	turquoise
C19orf12	pink
C19orf18	tan
C19orf24	lightgreen
C19orf25	red
C19orf33	grey
C19orf35	grey
C19orf38	purple
C19orf43	lightcyan
C19orf44	yellow
C19orf47	magenta
C19orf48	red
C19orf53	midnightblue
C19orf54	blue
C19orf57	darkgrey
C19orf60	red
C19orf66	blue
C19orf68	blue
C19orf70	lightgreen
C19orf71	yellow
C19orf73	magenta
C1D	grey
C1GALT1	grey
C1GALT1C1	grey
C1GALT1C1L	grey
C1QA	purple
C1QB	purple
C1QBP	greenyellow
C1QC	purple
C1QL1	grey
C1QL3	grey
C1QL4	grey
C1QTNF1	pink
C1QTNF12	grey
C1QTNF2	grey
C1QTNF3	green
C1QTNF4	yellow
C1QTNF6	blue
C1QTNF7	grey
C1QTNF9	grey
C1R	grey
C1RL	grey
C1S	grey
C1orf101	salmon
C1orf106	darkgreen
C1orf109	red
C1orf112	salmon
C1orf115	grey
C1orf116	darkgrey
C1orf122	lightgreen
C1orf123	grey
C1orf131	green
C1orf159	blue
C1orf162	purple
C1orf168	grey
C1orf174	blue
C1orf186	grey
C1orf198	grey
C1orf21	tan
C1orf210	darkorange
C1orf216	grey
C1orf226	black
C1orf228	yellow
C1orf27	brown
C1orf35	yellow
C1orf43	grey
C1orf50	lightcyan
C1orf52	brown
C1orf53	grey
C1orf54	grey
C1orf56	grey
C1orf64	magenta
C1orf74	black
C2	purple
C20orf194	turquoise
C20orf196	yellow
C20orf202	grey
C20orf203	blue
C20orf24	grey
C20orf27	pink
C20orf96	magenta
C21orf2	yellow
C21orf33	grey
C21orf58	blue
C21orf59	yellow
C21orf91	grey
C22orf23	grey
C22orf29	cyan
C22orf39	grey
C2CD2	pink
C2CD2L	blue
C2CD3	green
C2CD4A	grey
C2CD4B	grey
C2CD4C	grey
C2CD4D	black
C2CD5	brown
C2orf15	black
C2orf16	black
C2orf40	grey
C2orf42	green
C2orf49	green
C2orf50	grey
C2orf66	grey
C2orf68	cyan
C2orf69	grey
C2orf72	tan
C2orf73	darkturquoise
C2orf74	grey
C2orf76	grey
C2orf81	red
C2orf82	grey
C2orf88	darkgrey
C3	grey
C3AR1	purple
C3orf14	magenta
C3orf18	yellow
C3orf33	red
C3orf35	brown
C3orf38	turquoise
C3orf52	tan
C3orf58	grey
C3orf62	grey
C3orf67	grey
C3orf70	grey
C3orf80	grey
C4A	grey
C4B	grey
C4BPA	darkorange
C4BPB	darkorange
C4orf19	grey
C4orf3	grey
C4orf32	grey
C4orf33	green
C4orf36	yellow
C4orf46	brown
C4orf47	magenta
C4orf48	grey
C5	grey
C5AR1	purple
C5AR2	grey
C5orf15	brown
C5orf22	turquoise
C5orf24	grey
C5orf30	grey
C5orf34	green
C5orf38	yellow
C5orf42	brown
C5orf46	grey
C5orf49	grey
C5orf51	turquoise
C5orf58	grey
C5orf63	salmon
C6	grey
C6orf1	red
C6orf106	pink
C6orf120	grey
C6orf132	black
C6orf136	yellow
C6orf141	grey
C6orf163	green
C6orf201	brown
C6orf203	grey
C6orf226	grey
C6orf47	cyan
C6orf52	magenta
C6orf62	grey
C6orf89	darkred
C7	grey
C7orf25	grey
C7orf26	yellow
C7orf31	grey
C7orf43	blue
C7orf49	grey
C7orf50	red
C7orf61	grey
C7orf73	grey
C8G	royalblue
C8orf22	royalblue
C8orf33	grey
C8orf34	grey
C8orf37	green
C8orf4	grey
C8orf46	grey
C8orf48	grey
C8orf58	grey
C8orf59	lightcyan
C8orf76	grey
C8orf82	grey
C8orf88	grey
C9orf116	magenta
C9orf142	red
C9orf152	magenta
C9orf16	grey
C9orf172	grey
C9orf24	darkturquoise
C9orf3	grey
C9orf40	grey
C9orf43	darkturquoise
C9orf47	grey
C9orf64	grey
C9orf69	grey
C9orf72	brown
C9orf78	cyan
C9orf85	green
CA11	yellow
CA12	magenta
CA13	black
CA14	tan
CA2	grey
CA3	royalblue
CA4	grey
CA5B	grey
CA8	tan
CAAP1	brown
CAB39	grey
CAB39L	grey
CABIN1	blue
CABLES1	pink
CABLES2	blue
CABP1	grey
CABP4	grey
CABP7	grey
CABYR	darkturquoise
CACFD1	magenta
CACHD1	grey
CACNA1A	grey
CACNA1B	grey
CACNA1C	blue
CACNA1D	tan
CACNA1E	grey
CACNA1F	magenta
CACNA1G	white
CACNA1H	grey
CACNA1I	grey
CACNA2D1	grey
CACNA2D2	magenta
CACNA2D3	grey
CACNA2D4	purple
CACNB1	grey
CACNB2	grey
CACNB3	blue
CACNB4	green
CACNG4	tan
CACNG8	grey
CACTIN	blue
CACUL1	brown
CACYBP	grey
CAD	blue
CADM1	grey
CADM2	grey
CADM3	grey
CADM4	black
CADPS	grey
CADPS2	turquoise
CALB1	grey
CALB2	pink
CALCOCO1	blue
CALCOCO2	grey
CALCRL	grey
CALD1	turquoise
CALHM2	grey
CALM1	grey
CALM2	grey
CALM3	grey
CALML3	grey
CALML4	grey
CALML5	grey
CALML6	grey
CALN1	grey
CALR	grey
CALU	grey
CALY	grey
CAMK1	pink
CAMK1D	grey
CAMK2A	grey
CAMK2B	magenta
CAMK2D	grey
CAMK2G	grey
CAMK2N1	yellow
CAMK4	grey
CAMKK1	grey
CAMKK2	turquoise
CAMKMT	blue
CAMLG	lightcyan
CAMSAP1	grey60
CAMSAP2	grey
CAMSAP3	black
CAMTA1	red
CAMTA2	blue
CAND1	brown
CAND2	grey
CANT1	magenta
CANX	grey
CAP1	grey
CAP2	grey
CAPG	purple
CAPN1	black
CAPN10	blue
CAPN11	grey
CAPN12	yellow
CAPN13	magenta
CAPN14	grey
CAPN15	greenyellow
CAPN2	grey
CAPN3	green
CAPN5	grey
CAPN6	white
CAPN7	turquoise
CAPN8	yellow
CAPN9	tan
CAPNS1	grey
CAPRIN1	turquoise
CAPRIN2	green
CAPS	yellow
CAPS2	brown
CAPZA1	grey
CAPZA2	grey
CAPZA3	darkturquoise
CAPZB	grey
CARD10	grey
CARD11	darkgrey
CARD14	magenta
CARD16	grey
CARD19	red
CARD6	grey
CARD8	grey
CARD9	darkgrey
CARF	brown
CARHSP1	grey
CARM1	blue
CARMIL1	turquoise
CARMIL2	yellow
CARMIL3	yellow
CARNMT1	green
CARNS1	grey
CARS	grey
CARS2	blue
CASC1	magenta
CASC3	turquoise
CASC4	turquoise
CASD1	brown
CASK	grey60
CASKIN1	yellow
CASKIN2	grey
CASP1	grey
CASP10	grey
CASP12	grey
CASP14	grey
CASP2	green
CASP3	grey
CASP4	grey
CASP6	red
CASP7	grey
CASP8	grey
CASP8AP2	orange
CASP9	blue
CASQ1	royalblue
CASQ2	grey
CASS4	purple
CAST	grey
CASZ1	tan
CAT	pink
CATSPER1	darkturquoise
CATSPER2	green
CATSPER3	grey
CATSPERB	grey
CATSPERG	magenta
CAV1	grey
CAV2	grey
CAV3	royalblue
CBARP	white
CBFA2T2	green
CBFA2T3	grey
CBFB	brown
CBL	grey
CBLB	grey
CBLC	black
CBLL1	tan
CBLN1	grey
CBLN3	grey
CBLN4	grey
CBR1	grey
CBR3	darkorange
CBR4	green
CBS	grey
CBWD1	magenta
CBWD2	red
CBWD3	tan
CBWD5	tan
CBWD7	tan
CBX1	yellow
CBX2	grey
CBX3	tan
CBX4	yellow
CBX5	brown
CBX6	darkred
CBX7	cyan
CBX8	white
CBY1	red
CC2D1A	blue
CC2D1B	grey
CC2D2A	grey
CC2D2B	grey
CCAR1	brown
CCAR2	blue
CCBE1	grey
CCDC102A	yellow
CCDC102B	grey
[truncated: 13,583 more rows]
