# Supplementary material for: Identifying prognostic subgroups of luminal-A breast cancer using deep autoencoders and gene expressions
Source: PLoS Comput Biol. 2023 May 30;19(5):e1011197. doi: 10.1371/journal.pcbi.1011197 (PMC10256220; doi:10.1371/journal.pcbi.1011197)
Supplement: S10 Table — (XLSX) [file pcbi.1011197.s012.xlsx]

## Sheet: Sheet1
S10 Table. The proportion of genes ovelapping with DEGs in each co-expressed module
module	The module size (The number of nodes of top 10% edges in each module)	The % of genes overlapping with DEGs
lightcyan	95	0.116
lightgreen	135	0.037
midnightblue	214	0.0421
magenta	241	0.0124
yellow	580	0.0103
grey60	143	0.0909
orange	56	0.0893
darkturquoise	59	0.0169
brown	602	0.0432
black	329	0.0182
darkred	110	0.0545
pink	384	0.0339
green	520	0.0346
tan	208	0.0337
darkgrey	90	0.0111
turquoise	899	0.0367
red	479	0.0188
greenyellow	312	0.016
blue	712	0.0253
lightyellow	73	0
cyan	193	0.0415
salmon	211	0.0332
darkgreen	99	0
