# Supplementary material for: Identifying prognostic subgroups of luminal-A breast cancer using deep autoencoders and gene expressions
Source: PLoS Comput Biol. 2023 May 30;19(5):e1011197. doi: 10.1371/journal.pcbi.1011197 (PMC10256220; doi:10.1371/journal.pcbi.1011197)
Supplement: S11 Table — (XLSX) [file pcbi.1011197.s013.xlsx]

## Sheet: Sheet1
S11 Table. The geneset enrichment analysis
Gene_set	Term	P-value	Adjusted P-value	Old P-value	Old Adjusted P-value	Odds Ratio	Genes
GO_Biological_Process_2018	SRP-dependent cotranslational protein targeting to membrane (GO:0006614)	4.26702e-174	2.08657e-171	0	0	4672.57	RPL4;RPL5;RPL30;RPL3;RPL32;RPL31;RPL34;RPLP1;RPLP0;RPL10A;RPL8;RPL9;RPL7;RPS4X;RPS15;RPL7A;RPS14;RPS17;RPS16;RPL18A;RPS19;RPS18;RPL36;RPL35;RPL38;RPL37;RPS11;RPL39;RPS10;RPS13;RPS9;RPL21;RPS7;RPS8;RPL23;RPS5;RPL22;RPS6;RPL13A;RPS3A;RPSA;RPL37A;RPL24;RPL27;RPL26;RPL29;RPL28;UBA52;RPL10;RPL12;RPL11;RPL36A;RPS15A;RPL14;RPS3;RPL13;RPL15;RPS2;RPL18;RPS27A;RPL17;RPL19;RPL41;RPL35A;RPL23A;RPS25;RPS28;RP…
GO_Biological_Process_2018	cotranslational protein targeting to membrane (GO:0006613)	3.20894e-171	7.84586e-169	0	0	3688.13	RPL4;RPL5;RPL30;RPL3;RPL32;RPL31;RPL34;RPLP1;RPLP0;RPL10A;RPL8;RPL9;RPL7;RPS4X;RPS15;RPL7A;RPS14;RPS17;RPS16;RPL18A;RPS19;RPS18;RPL36;RPL35;RPL38;RPL37;RPS11;RPL39;RPS10;RPS13;RPS9;RPL21;RPS7;RPS8;RPL23;RPS5;RPL22;RPS6;RPL13A;RPS3A;RPSA;RPL37A;RPL24;RPL27;RPL26;RPL29;RPL28;UBA52;RPL10;RPL12;RPL11;RPL36A;RPS15A;RPL14;RPS3;RPL13;RPL15;RPS2;RPL18;RPS27A;RPL17;RPL19;RPL41;RPL35A;RPL23A;RPS25;RPS28;RP…
GO_Biological_Process_2018	protein targeting to ER (GO:0045047)	1.25317e-168	2.04267e-166	0	0	3046.1	RPL4;RPL5;RPL30;RPL3;RPL32;RPL31;RPLP1;RPL34;RPLP0;RPL10A;RPL8;RPL9;RPL7;RPS15;RPS4X;RPL7A;RPS14;RPS17;RPS16;RPL18A;RPS19;RPS18;RPL36;RPL35;RPL38;RPL37;RPS11;RPL39;RPS10;RPS13;RPS9;RPL21;RPS7;RPS8;RPL23;RPS5;RPL22;RPS6;RPL13A;RPS3A;RPSA;RPL37A;RPL24;RPL27;RPL26;RPL29;RPL28;UBA52;RPL10;RPL12;RPL11;RPL36A;RPS15A;RPL14;RPS3;RPL13;RPL15;RPS2;RPL18;RPS27A;RPL17;RPL19;RPL41;RPL35A;RPL23A;RPS25;RPS28;RP…
GO_Biological_Process_2018	viral gene expression (GO:0019080)	1.42695e-161	1.74444e-159	0	0	1944.85	RPL4;RPL5;RPL30;RPL3;RPL32;RPL31;RPLP1;RPL34;RPLP0;RPL10A;RPL8;RPL9;RPL7;RPS15;RPS4X;RPL7A;RPS14;RPS17;RPS16;RPL18A;RPS19;RPS18;RPL36;RPL35;RPL38;RPL37;RPS11;RPL39;RPS10;RPS13;RPS9;RPL21;RPS7;RPS8;RPL23;RPS5;RPL22;RPS6;RPL13A;RPS3A;RPSA;RPL37A;RPL24;RPL27;RPL26;RPL29;RPL28;UBA52;RPL10;RPL12;RPL11;RPL36A;RPS15A;RPL14;RPS3;RPL13;RPL15;RPS2;RPL18;RPS27A;RPL17;RPL19;RPL41;RPL35A;RPL23A;RPS25;RPS28;RP…
GO_Biological_Process_2018	nuclear-transcribed mRNA catabolic process, nonsense-mediated decay (GO:0000184)	1.26006e-160	1.23234e-158	0	0	1842.3	RPL4;RPL5;RPL30;RPL3;RPL32;RPL31;RPLP1;RPL34;RPLP0;RPL10A;RPL8;RPL9;RPL7;RPS15;RPS4X;RPL7A;RPS14;RPS17;RPS16;RPL18A;RPS19;RPS18;RPL36;RPL35;RPL38;RPL37;RPS11;RPL39;RPS10;RPS13;RPS9;RPL21;RPS7;RPS8;RPL23;RPS5;RPL22;RPS6;RPL13A;RPS3A;RPSA;RPL37A;RPL24;RPL27;RPL26;RPL29;RPL28;UBA52;RPL10;RPL12;RPL11;RPL36A;RPS15A;RPL14;RPS3;RPL13;RPL15;RPS2;RPL18;RPS27A;RPL17;RPL19;RPL41;RPL35A;RPL23A;RPS25;RPS28;RP…
GO_Biological_Process_2018	viral transcription (GO:0019083)	3.6485e-160	2.97353e-158	0	0	1794.97	RPL4;RPL5;RPL30;RPL3;RPL32;RPL31;RPLP1;RPL34;RPLP0;RPL10A;RPL8;RPL9;RPL7;RPS15;RPS4X;RPL7A;RPS14;RPS17;RPS16;RPL18A;RPS19;RPS18;RPL36;RPL35;RPL38;RPL37;RPS11;RPL39;RPS10;RPS13;RPS9;RPL21;RPS7;RPS8;RPL23;RPS5;RPL22;RPS6;RPL13A;RPS3A;RPSA;RPL37A;RPL24;RPL27;RPL26;RPL29;RPL28;UBA52;RPL10;RPL12;RPL11;RPL36A;RPS15A;RPL14;RPS3;RPL13;RPL15;RPS2;RPL18;RPS27A;RPL17;RPL19;RPL41;RPL35A;RPL23A;RPS25;RPS28;RP…
GO_Biological_Process_2018	nuclear-transcribed mRNA catabolic process (GO:0000956)	2.18725e-140	1.52795e-138	0	0	697.89	RPL4;RPL5;RPL30;RPL3;RPL32;RPL31;RPLP1;RPL34;RPLP0;RPL10A;RPL8;RPL9;RPL7;RPS15;RPS4X;RPL7A;RPS14;RPS17;RPS16;RPL18A;RPS19;RPS18;RPL36;RPL35;RPL38;RPL37;RPS11;RPL39;RPS10;RPS13;RPS9;RPL21;RPS7;RPS8;RPL23;RPS5;RPL22;RPS6;RPL13A;RPS3A;RPSA;RPL37A;RPL24;RPL27;RPL26;RPL29;RPL28;UBA52;RPL10;RPL12;RPL11;RPL36A;RPS15A;RPL14;RPS3;RPL13;RPL15;RPS2;RPL18;RPS27A;RPL17;RPL19;RPL41;RPL35A;RPL23A;RPS25;RPS28;RP…
GO_Biological_Process_2018	peptide biosynthetic process (GO:0043043)	1.44564e-137	8.83649e-136	0	0	650.626	RPL4;RPL5;RPL30;RPL3;RPL32;RPL31;RPLP1;RPL34;RPLP0;RPL10A;RPL8;RPL9;RPL7;RPS15;RPS4X;RPL7A;RPS14;RPS17;RPS16;RPL18A;RPS19;RPS18;RPL36;RPL35;RPL38;RPL37;RPS11;RPL39;RPS10;RPS13;RPS9;RPL21;RPS7;RPS8;RPL23;RPS5;RPL22;RPS6;RPL13A;RPS3A;RPSA;RPL37A;RPL24;RPL27;RPL26;RPL29;RPL28;RPL10;RPL12;RPL11;RPL36A;RPS15A;RPL14;RPS3;RPL13;RPL15;RPS2;RPL18;RPS27A;RPL17;RPL19;RPL41;RPL35A;RPL23A;RPS25;RPS28;RPS27;RP…
GO_Biological_Process_2018	rRNA metabolic process (GO:0016072)	1.83682e-137	9.98003e-136	0	0	593.4	RPL4;RPL5;RPL30;RPL3;RPL32;RPL31;RPLP1;RPL34;RPLP0;RPL10A;RPL8;RPL9;RPL7;RPS15;RPS4X;FBL;RPL7A;RPS14;RPS17;RPS16;RPL18A;RPS19;RPS18;RPL36;RPL35;RPL38;RPL37;RPS11;RPL39;RPS10;RPS13;RPS9;RPL21;RPS7;RPS8;RPL23;RPS5;RPL22;RPS6;RPL13A;RPS3A;RPSA;RPL37A;RPL24;RPL27;RPL26;RPL29;RPL28;UBA52;RPL10;RPL12;RPL11;RPL36A;RPS15A;RPL14;RPS3;RPL13;RPL15;RPS2;RPL18;RPS27A;RPL17;RPL19;RPL41;RPL35A;RPL23A;RPS25;RPS2…
GO_Biological_Process_2018	rRNA processing (GO:0006364)	4.65258e-137	2.27511e-135	0	0	583.996	RPL4;RPL5;RPL30;RPL3;RPL32;RPL31;RPLP1;RPL34;RPLP0;RPL10A;RPL8;RPL9;RPL7;RPS15;RPS4X;FBL;RPL7A;RPS14;RPS17;RPS16;RPL18A;RPS19;RPS18;RPL36;RPL35;RPL38;RPL37;RPS11;RPL39;RPS10;RPS13;RPS9;RPL21;RPS7;RPS8;RPL23;RPS5;RPL22;RPS6;RPL13A;RPS3A;RPSA;RPL37A;RPL24;RPL27;RPL26;RPL29;RPL28;UBA52;RPL10;RPL12;RPL11;RPL36A;RPS15A;RPL14;RPS3;RPL13;RPL15;RPS2;RPL18;RPS27A;RPL17;RPL19;RPL41;RPL35A;RPL23A;RPS25;RPS2…
GO_Biological_Process_2018	translation (GO:0006412)	3.15611e-134	1.40303e-132	0	0	506.385	RPL4;RPL5;RPL30;RPL3;RPL32;RPL31;RPLP1;RPL34;RPLP0;RPL10A;RPL8;RPL9;RPL7;RPS15;EEF1B2;RPS4X;RPL7A;RPS14;RPS17;RPS16;RPL18A;RPS19;RPS18;RPL36;RPL35;RPL38;RPL37;RPS11;RPL39;RPS10;RPS13;RPS9;RPL21;RPS7;RPS8;RPL23;RPS5;RPL22;RPS6;RPL13A;RPS3A;RPSA;EEF1G;EEF1D;RPL37A;RPL24;RPL27;RPL26;RPL29;RPL28;RPL10;RPL12;RPL11;RPL36A;RPS15A;RPL14;RPS3;RPL13;RPL15;RPS2;RPL18;RPS27A;RPL17;RPL19;RPL41;RPL35A;RPL23A;R…
GO_Biological_Process_2018	viral process (GO:0016032)	1.22294e-133	4.98347e-132	0	0	511.034	RPL4;RPL5;RPL30;RPL3;RPL32;RPL31;RPLP1;RPL34;RPLP0;RPL10A;RPL8;RPL9;RPL7;RPS15;RPS4X;RPL7A;RPS14;RPS17;RPS16;RPL18A;RPS19;RPS18;RPL36;RPL35;RPL38;RPL37;RPS11;RPL39;RPS10;RPS13;RPS9;RPL21;RPS7;RPS8;RPL23;RPS5;RPL22;RPS6;RPL13A;RPS3A;RPSA;RPL37A;RPL24;RPL27;RPL26;RPL29;RPL28;UBA52;RPL10;RPL12;RPL11;RPL36A;RPS15A;RPL14;RPS3;RPL13;RPL15;RPS2;RPL18;RPS27A;RPL17;RPL19;RPL41;RPL35A;RPL23A;RPS25;RPS28;RP…
GO_Biological_Process_2018	ribosome biogenesis (GO:0042254)	1.41421e-132	5.31961e-131	0	0	490.579	RPL4;RPL5;RPL30;RPL3;RPL32;RPL31;RPLP1;RPL34;RPLP0;RPL10A;RPL8;RPL9;RPL7;RPS15;RPS4X;FBL;RPL7A;RPS14;RPS17;RPS16;RPL18A;RPS19;RPS18;RPL36;RPL35;RPL38;RPL37;RPS11;RPL39;RPS10;RPS13;RPS9;RPL21;RPS7;RPS8;RPL23;RPS5;RPL22;RPS6;RPL13A;RPS3A;RPSA;RPL37A;RPL24;RPL27;RPL26;RPL29;RPL28;UBA52;RPL10;RPL12;RPL11;RPL36A;RPS15A;RPL14;RPS3;RPL13;RPL15;RPS2;RPL18;RPS27A;RPL17;RPL19;RPL41;RPL35A;RPL23A;RPS25;RPS2…
GO_Biological_Process_2018	ncRNA processing (GO:0034470)	2.11015e-132	7.37045e-131	0	0	487.327	RPL4;RPL5;RPL30;RPL3;RPL32;RPL31;RPLP1;RPL34;RPLP0;RPL10A;RPL8;RPL9;RPL7;RPS15;RPS4X;FBL;RPL7A;RPS14;RPS17;RPS16;RPL18A;RPS19;RPS18;RPL36;RPL35;RPL38;RPL37;RPS11;RPL39;RPS10;RPS13;RPS9;RPL21;RPS7;RPS8;RPL23;RPS5;RPL22;RPS6;RPL13A;RPS3A;RPSA;RPL37A;RPL24;RPL27;RPL26;RPL29;RPL28;UBA52;RPL10;RPL12;RPL11;RPL36A;RPS15A;RPL14;RPS3;RPL13;RPL15;RPS2;RPL18;RPS27A;RPL17;RPL19;RPL41;RPL35A;RPL23A;RPS25;RPS2…
GO_Biological_Process_2018	cellular macromolecule biosynthetic process (GO:0034645)	9.68682e-117	3.1579e-115	0	0	269.608	RPL4;RPL5;RPL30;RPL3;RPL32;RPL31;RPLP1;RPL34;RPLP0;RPL10A;RPL8;RPL9;RPL7;RPS15;EEF1B2;RPS4X;RPL7A;RPS14;RPS17;RPS16;RPL18A;RPS19;RPS18;RPL36;RPL35;RPL38;RPL37;RPS11;RPL39;RPS10;RPS13;RPS9;RPL21;RPS7;RPS8;RPL23;RPS5;RPL22;RPS6;RPL13A;RPS3A;RPSA;EEF1G;EEF1D;RPL37A;RPL24;RPL27;RPL26;RPL29;RPL28;RPL10;RPL12;RPL11;RPL36A;RPS15A;RPL14;RPS3;RPL13;RPL15;RPS2;RPL18;RPS27A;RPL17;RPL19;RPL41;RPL35A;RPL23A;R…
GO_Biological_Process_2018	gene expression (GO:0010467)	1.1903e-105	3.63785e-104	0	0	192.091	RPL4;RPL5;RPL30;RPL3;RPL32;RPL31;RPLP1;RPL34;RPLP0;RPL10A;RPL8;RPL9;RPL7;RPS15;RPS4X;RPL7A;RPS14;RPS17;RPS16;RPL18A;RPS19;RPS18;RPL36;RPL35;RPL38;RPL37;RPS11;RPL39;RPS10;RPS13;RPS9;RPL21;RPS7;RPS8;RPL23;RPS5;RPL22;RPS6;RPL13A;RPS3A;RPSA;RPL37A;RPL24;RPL27;RPL26;RPL29;RPL28;RPL10;RPL12;RPL11;RPL36A;RPS15A;RPL14;RPS3;RPL13;RPL15;RPS2;RPL18;RPS27A;RPL17;RPL19;RPL41;RPL35A;RPL23A;RPS25;RPS28;RPS27;RP…
GO_Biological_Process_2018	cellular protein metabolic process (GO:0044267)	3.10631e-102	8.9352e-101	0	0	167.553	RPL4;RPL5;RPL30;RPL3;RPL32;RPL31;RPLP1;RPL34;RPLP0;RPL10A;RPL8;RPL9;RPL7;RPS15;RPS4X;RPL7A;RPS14;RPS17;RPS16;RPL18A;RPS19;RPS18;RPL36;RPL35;RPL38;RPL37;RPS11;RPL39;RPS10;RPS13;RPS9;RPL21;RPS7;RPS8;RPL23;RPS5;RPL22;RPS6;RPL13A;RPS3A;RPSA;RPL37A;RPL24;RPL27;RPL26;RPL29;RPL28;UBA52;RPL10;RPL12;RPL11;RPL36A;RPS15A;RPL14;RPS3;RPL13;RPL15;RPS2;RPL18;RPS27A;RPL17;RPL19;RPL41;RPL35A;RPL23A;RPS25;RPS28;RP…
GO_Biological_Process_2018	cytoplasmic translation (GO:0002181)	6.38599e-71	1.73486e-69	0	0	610.535	RPL4;RPL30;RPL32;RPL31;RPLP1;RPLP0;RPL11;RPL36A;RPL10A;RPL8;RPL9;RPL7;RPL18A;RPL36;RPS3;RPL38;RPL15;RPL18;RPL39;RPL17;RPL19;RPL41;RPS7;RPL22;RPL35A;RPS3A;RPS28;RPS29;RPL27A;RPL24;RPS20;RPL26;RPL29;RPS21;RPS23
GO_Biological_Process_2018	ribosome assembly (GO:0042255)	6.34966e-25	1.6342e-23	0	0	100.582	RPL5;RPL3;RPL10;RPS5;RPL12;RPL11;RPSA;RPL23A;RPS15;RPS14;RPS17;RPS28;RPS27;RPS19;RPL24;RPS10
GO_Biological_Process_2018	ribonucleoprotein complex assembly (GO:0022618)	7.84474e-22	1.91804e-20	0	0	36.073	RPL5;RPL3;RPL10;RPL12;RPS5;RPL11;RPSA;RPL23A;RPS15;RPS14;RPS28;RPS17;RPS27;SNRPD2;RPS19;RPL24;RPL38;RPS10;RPS23
GO_Biological_Process_2018	ribosomal small subunit biogenesis (GO:0042274)	1.22696e-20	2.85706e-19	0	0	101.637	RPS7;RPS5;RPS6;RPSA;RPS15;RPS14;RPS17;RPS28;RPS16;RPS27;RPS19;RPS10;RPS24
GO_Biological_Process_2018	ribosomal large subunit biogenesis (GO:0042273)	2.30133e-18	5.11522e-17	0	0	62.9549	RPL5;RPL3;RPL10;RPL12;RPL11;RPL35A;RPL23A;RPL10A;RPL7;RPL7A;RPL14;RPL24;RPL26
GO_Biological_Process_2018	ribosomal small subunit assembly (GO:0000028)	7.40874e-17	1.57516e-15	0	0	208.203	RPS15;RPS14;RPS17;RPS28;RPS27;RPS19;RPS5;RPSA;RPS10
GO_Biological_Process_2018	ribosomal large subunit assembly (GO:0000027)	8.11199e-11	1.65282e-09	0	0	68.7619	RPL5;RPL3;RPL10;RPL12;RPL11;RPL24;RPL23A
GO_Biological_Process_2018	maturation of SSU-rRNA from tricistronic rRNA transcript (SSU-rRNA, 5.8S rRNA, LSU-rRNA) (GO:0000462)	2.62839e-10	5.14112e-09	0	0	56.4688	RPS14;RPS16;RPS19;RPS8;RPSA;RPS21;RPS24
GO_Biological_Process_2018	maturation of SSU-rRNA (GO:0030490)	7.86553e-08	1.47933e-06	0	0	33.4803	RPS14;RPS28;RPS16;RPS19;RPS8;RPS24
GO_Biological_Process_2018	negative regulation of protein ubiquitination involved in ubiquitin-dependent protein catabolic process (GO:2000059)	1.53642e-07	2.78263e-06	0	0	124.948	RPL5;RPS7;RPL23;RPL11
GO_Biological_Process_2018	negative regulation of ubiquitin-protein transferase activity (GO:0051444)	3.30478e-07	5.77156e-06	0	0	97.1722	RPL5;RPS7;RPL23;RPL11
GO_Biological_Process_2018	negative regulation of proteolysis involved in cellular protein catabolic process (GO:1903051)	1.75282e-06	2.8834e-05	0	0	58.2857	RPL5;RPS7;RPL23;RPL11
GO_Biological_Process_2018	negative regulation of ubiquitin protein ligase activity (GO:1904667)	1.76896e-06	2.8834e-05	0	0	18.8327	RPL5;RPS7;RPL23;RPL11;RPS27A;UBA52
GO_Biological_Process_2018	maturation of LSU-rRNA (GO:0000470)	3.27211e-06	5.16149e-05	0	0	48.5641	RPL7A;RPL35;RPL10A;RPL7
GO_Biological_Process_2018	negative regulation of protein ubiquitination (GO:0031397)	3.88994e-06	5.94432e-05	0	0	24.5185	RPL5;RPS7;RPL23;RPL11;RPS3
GO_Biological_Process_2018	regulation of protein ubiquitination involved in ubiquitin-dependent protein catabolic process (GO:2000058)	5.59712e-06	8.29392e-05	0	0	41.6201	RPL5;RPS7;RPL23;RPL11
GO_Biological_Process_2018	regulation of ubiquitin protein ligase activity (GO:1904666)	2.50415e-05	0.000360155	0	0	27.2981	RPL5;RPS7;RPL23;RPL11
GO_Biological_Process_2018	regulation of translation (GO:0006417)	7.03872e-05	0.00098341	0	0	7.60663	RPS4X;RPL5;RPL10;RPS3;RACK1;RPL13A;RPL26
KEGG_2019_Human	Ribosome	8.3396e-152	1.25094e-150	0	0	1030.03	RPL4;RPL5;RPL30;RPL3;RPL32;RPL31;RPLP1;RPL34;RPLP0;RPL10A;RPL8;RPL9;RPL7;RPS15;RPS4X;RPL7A;RPS14;RPS17;RPS16;RPL18A;RPS19;RPS18;RPL36;RPL35;RPL38;RPL37;RPS11;RPL39;RPS10;RPS13;RPS12;RPS9;RPL21;RPS7;RPS8;RPL23;RPS5;RPL22;RPS6;RPL13A;RPS3A;RPSA;RPL37A;RPL24;RPL27;RPL26;RPL29;RPL28;UBA52;RPL10;RPL12;RPL11;RPL36A;RPS15A;RPL14;RPS3;RPL13;RPL15;RPS2;RPL18;RPS27A;RPL17;RPL19;RPL41;RPL35A;RPL23A;RPS25;RP…
Reactome_2016	Eukaryotic Translation Elongation Homo sapiens R-HSA-156842	4.3785e-193	1.58502e-190	0	0	9823.16	RPL4;RPL5;RPL30;RPL3;RPL32;RPL31;RPL34;RPLP1;RPLP0;RPL10A;RPL8;RPL9;RPL7;EEF1B2;RPS4X;RPS15;RPL7A;RPS14;RPS17;RPS16;RPL18A;RPS19;RPS18;RPL36;RPL35;RPL38;RPL37;RPS11;RPL39;RPS10;RPS13;RPS12;RPS9;RPL21;RPS7;RPS8;RPL23;RPS5;RPL22;RPS6;RPL13A;RPS3A;RPSA;EEF1G;EEF1D;RPL37A;RPL24;RPL27;RPL26;RPL29;RPL28;UBA52;RPL10;RPL12;RPL11;RPL36A;RPS15A;RPL14;RPS3;RPL13;RPL15;RPS2;RPL18;RPS27A;RPL17;RPL19;RPL41;RPL…
Reactome_2016	Viral mRNA Translation Homo sapiens R-HSA-192823	5.1424e-186	6.20516e-184	0	0	9948.5	RPL4;RPL5;RPL30;RPL3;RPL32;RPL31;RPL34;RPLP1;RPLP0;RPL10A;RPL8;RPL9;RPL7;RPS4X;RPS15;RPL7A;RPS14;RPS17;RPS16;RPL18A;RPS19;RPS18;RPL36;RPL35;RPL38;RPL37;RPS11;RPL39;RPS10;RPS13;RPS12;RPS9;RPL21;RPS7;RPS8;RPL23;RPS5;RPL22;RPS6;RPL13A;RPS3A;RPSA;RPL37A;RPL24;RPL27;RPL26;RPL29;RPL28;UBA52;RPL10;RPL12;RPL11;RPL36A;RPS15A;RPL14;RPS3;RPL13;RPL15;RPS2;RPL18;RPS27A;RPL17;RPL19;RPL41;RPL35A;RPL23A;RPS25;RP…
Reactome_2016	Peptide chain elongation Homo sapiens R-HSA-156902	5.1424e-186	6.20516e-184	0	0	9948.5	RPL4;RPL5;RPL30;RPL3;RPL32;RPL31;RPL34;RPLP1;RPLP0;RPL10A;RPL8;RPL9;RPL7;RPS4X;RPS15;RPL7A;RPS14;RPS17;RPS16;RPL18A;RPS19;RPS18;RPL36;RPL35;RPL38;RPL37;RPS11;RPL39;RPS10;RPS13;RPS12;RPS9;RPL21;RPS7;RPS8;RPL23;RPS5;RPL22;RPS6;RPL13A;RPS3A;RPSA;RPL37A;RPL24;RPL27;RPL26;RPL29;RPL28;UBA52;RPL10;RPL12;RPL11;RPL36A;RPS15A;RPL14;RPS3;RPL13;RPL15;RPS2;RPL18;RPS27A;RPL17;RPL19;RPL41;RPL35A;RPL23A;RPS25;RP…
Reactome_2016	Formation of a pool of free 40S subunits Homo sapiens R-HSA-72689	1.38262e-183	1.25127e-181	0	0	5069.24	RPL4;RPL5;RPL30;RPL3;RPL32;RPL31;RPLP1;RPL34;RPLP0;RPL10A;RPL8;RPL9;RPL7;RPS15;RPS4X;RPL7A;RPS14;RPS17;RPS16;RPL18A;RPS19;RPS18;RPL36;RPL35;RPL38;RPL37;RPS11;RPL39;RPS10;RPS13;RPS12;RPS9;RPL21;RPS7;RPS8;RPL23;RPS5;RPL22;RPS6;RPL13A;RPS3A;RPSA;RPL37A;RPL24;RPL27;RPL26;RPL29;RPL28;UBA52;RPL10;RPL12;RPL11;RPL36A;RPS15A;RPL14;RPS3;RPL13;RPL15;RPS2;RPL18;RPS27A;RPL17;RPL19;RPL41;RPL35A;RPL23A;RPS25;RP…
Reactome_2016	Selenocysteine synthesis Homo sapiens R-HSA-2408557	3.30273e-183	1.99265e-181	0	0	7234.18	RPL4;RPL5;RPL30;RPL3;RPL32;RPL31;RPL34;RPLP1;RPLP0;RPL10A;RPL8;RPL9;RPL7;RPS4X;RPS15;RPL7A;RPS14;RPS17;RPS16;RPL18A;RPS19;RPS18;RPL36;RPL35;RPL38;RPL37;RPS11;RPL39;RPS10;RPS13;RPS12;RPS9;RPL21;RPS7;RPS8;RPL23;RPS5;RPL22;RPS6;RPL13A;RPS3A;RPSA;RPL37A;RPL24;RPL27;RPL26;RPL29;RPL28;UBA52;RPL10;RPL12;RPL11;RPL36A;RPS15A;RPL14;RPS3;RPL13;RPL15;RPS2;RPL18;RPS27A;RPL17;RPL19;RPL41;RPL35A;RPL23A;RPS25;RP…
Reactome_2016	Eukaryotic Translation Termination Homo sapiens R-HSA-72764	3.30273e-183	1.99265e-181	0	0	7234.18	RPL4;RPL5;RPL30;RPL3;RPL32;RPL31;RPL34;RPLP1;RPLP0;RPL10A;RPL8;RPL9;RPL7;RPS4X;RPS15;RPL7A;RPS14;RPS17;RPS16;RPL18A;RPS19;RPS18;RPL36;RPL35;RPL38;RPL37;RPS11;RPL39;RPS10;RPS13;RPS12;RPS9;RPL21;RPS7;RPS8;RPL23;RPS5;RPL22;RPS6;RPL13A;RPS3A;RPSA;RPL37A;RPL24;RPL27;RPL26;RPL29;RPL28;UBA52;RPL10;RPL12;RPL11;RPL36A;RPS15A;RPL14;RPS3;RPL13;RPL15;RPS2;RPL18;RPS27A;RPL17;RPL19;RPL41;RPL35A;RPL23A;RPS25;RP…
Reactome_2016	Nonsense Mediated Decay (NMD) independent of the Exon Junction Complex (EJC) Homo sapiens R-HSA-975956	1.65761e-181	8.57219e-180	0	0	6120.62	RPL4;RPL5;RPL30;RPL3;RPL32;RPL31;RPL34;RPLP1;RPLP0;RPL10A;RPL8;RPL9;RPL7;RPS4X;RPS15;RPL7A;RPS14;RPS17;RPS16;RPL18A;RPS19;RPS18;RPL36;RPL35;RPL38;RPL37;RPS11;RPL39;RPS10;RPS13;RPS12;RPS9;RPL21;RPS7;RPS8;RPL23;RPS5;RPL22;RPS6;RPL13A;RPS3A;RPSA;RPL37A;RPL24;RPL27;RPL26;RPL29;RPL28;UBA52;RPL10;RPL12;RPL11;RPL36A;RPS15A;RPL14;RPS3;RPL13;RPL15;RPS2;RPL18;RPS27A;RPL17;RPL19;RPL41;RPL35A;RPL23A;RPS25;RP…
Reactome_2016	L13a-mediated translational silencing of Ceruloplasmin expression Homo sapiens R-HSA-156827	3.34717e-177	1.34631e-175	0	0	3257.16	RPL4;RPL5;RPL30;RPL3;RPL32;RPL31;RPLP1;RPL34;RPLP0;RPL10A;RPL8;RPL9;RPL7;RPS15;RPS4X;RPL7A;RPS14;RPS17;RPS16;RPL18A;RPS19;RPS18;RPL36;RPL35;RPL38;RPL37;RPS11;RPL39;RPS10;RPS13;RPS12;RPS9;RPL21;RPS7;RPS8;RPL23;RPS5;RPL22;RPS6;RPL13A;RPS3A;RPSA;RPL37A;RPL24;RPL27;RPL26;RPL29;RPL28;UBA52;RPL10;RPL12;RPL11;RPL36A;RPS15A;RPL14;RPS3;RPL13;RPL15;RPS2;RPL18;RPS27A;RPL17;RPL19;RPL41;RPL35A;RPL23A;RPS25;RP…
Reactome_2016	3' -UTR-mediated translational regulation Homo sapiens R-HSA-157279	3.34717e-177	1.34631e-175	0	0	3257.16	RPL4;RPL5;RPL30;RPL3;RPL32;RPL31;RPLP1;RPL34;RPLP0;RPL10A;RPL8;RPL9;RPL7;RPS15;RPS4X;RPL7A;RPS14;RPS17;RPS16;RPL18A;RPS19;RPS18;RPL36;RPL35;RPL38;RPL37;RPS11;RPL39;RPS10;RPS13;RPS12;RPS9;RPL21;RPS7;RPS8;RPL23;RPS5;RPL22;RPS6;RPL13A;RPS3A;RPSA;RPL37A;RPL24;RPL27;RPL26;RPL29;RPL28;UBA52;RPL10;RPL12;RPL11;RPL36A;RPS15A;RPL14;RPS3;RPL13;RPL15;RPS2;RPL18;RPS27A;RPL17;RPL19;RPL41;RPL35A;RPL23A;RPS25;RP…
Reactome_2016	GTP hydrolysis and joining of the 60S ribosomal subunit Homo sapiens R-HSA-72706	1.23457e-176	4.46915e-175	0	0	3144.68	RPL4;RPL5;RPL30;RPL3;RPL32;RPL31;RPLP1;RPL34;RPLP0;RPL10A;RPL8;RPL9;RPL7;RPS15;RPS4X;RPL7A;RPS14;RPS17;RPS16;RPL18A;RPS19;RPS18;RPL36;RPL35;RPL38;RPL37;RPS11;RPL39;RPS10;RPS13;RPS12;RPS9;RPL21;RPS7;RPS8;RPL23;RPS5;RPL22;RPS6;RPL13A;RPS3A;RPSA;RPL37A;RPL24;RPL27;RPL26;RPL29;RPL28;UBA52;RPL10;RPL12;RPL11;RPL36A;RPS15A;RPL14;RPS3;RPL13;RPL15;RPS2;RPL18;RPS27A;RPL17;RPL19;RPL41;RPL35A;RPL23A;RPS25;RP…
Reactome_2016	Cap-dependent Translation Initiation Homo sapiens R-HSA-72737	6.0692e-173	1.83087e-171	0	0	2532.32	RPL4;RPL5;RPL30;RPL3;RPL32;RPL31;RPLP1;RPL34;RPLP0;RPL10A;RPL8;RPL9;RPL7;RPS15;RPS4X;RPL7A;RPS14;RPS17;RPS16;RPL18A;RPS19;RPS18;RPL36;RPL35;RPL38;RPL37;RPS11;RPL39;RPS10;RPS13;RPS12;RPS9;RPL21;RPS7;RPS8;RPL23;RPS5;RPL22;RPS6;RPL13A;RPS3A;RPSA;RPL37A;RPL24;RPL27;RPL26;RPL29;RPL28;UBA52;RPL10;RPL12;RPL11;RPL36A;RPS15A;RPL14;RPS3;RPL13;RPL15;RPS2;RPL18;RPS27A;RPL17;RPL19;RPL41;RPL35A;RPL23A;RPS25;RP…
Reactome_2016	Eukaryotic Translation Initiation Homo sapiens R-HSA-72613	6.0692e-173	1.83087e-171	0	0	2532.32	RPL4;RPL5;RPL30;RPL3;RPL32;RPL31;RPLP1;RPL34;RPLP0;RPL10A;RPL8;RPL9;RPL7;RPS15;RPS4X;RPL7A;RPS14;RPS17;RPS16;RPL18A;RPS19;RPS18;RPL36;RPL35;RPL38;RPL37;RPS11;RPL39;RPS10;RPS13;RPS12;RPS9;RPL21;RPS7;RPS8;RPL23;RPS5;RPL22;RPS6;RPL13A;RPS3A;RPSA;RPL37A;RPL24;RPL27;RPL26;RPL29;RPL28;UBA52;RPL10;RPL12;RPL11;RPL36A;RPS15A;RPL14;RPS3;RPL13;RPL15;RPS2;RPL18;RPS27A;RPL17;RPL19;RPL41;RPL35A;RPL23A;RPS25;RP…
Reactome_2016	Nonsense-Mediated Decay (NMD) Homo sapiens R-HSA-927802	2.68565e-170	6.94434e-169	0	0	2650	RPL4;RPL5;RPL30;RPL3;RPL32;RPL31;RPLP1;RPL34;RPLP0;RPL10A;RPL8;RPL9;RPL7;RPS15;RPS4X;RPL7A;RPS14;RPS17;RPS16;RPL18A;RPS19;RPS18;RPL36;RPL35;RPL38;RPL37;RPS11;RPL39;RPS10;RPS13;RPS12;RPS9;RPL21;RPS7;RPS8;RPL23;RPS5;RPL22;RPS6;RPL13A;RPS3A;RPSA;RPL37A;RPL24;RPL27;RPL26;RPL29;RPL28;UBA52;RPL10;RPL12;RPL11;RPL36A;RPS15A;RPL14;RPS3;RPL13;RPL15;RPS2;RPL18;RPS27A;RPL17;RPL19;RPL41;RPL35A;RPL23A;RPS25;RP…
Reactome_2016	Nonsense Mediated Decay (NMD) enhanced by the Exon Junction Complex (EJC) Homo sapiens R-HSA-975957	2.68565e-170	6.94434e-169	0	0	2650	RPL4;RPL5;RPL30;RPL3;RPL32;RPL31;RPLP1;RPL34;RPLP0;RPL10A;RPL8;RPL9;RPL7;RPS15;RPS4X;RPL7A;RPS14;RPS17;RPS16;RPL18A;RPS19;RPS18;RPL36;RPL35;RPL38;RPL37;RPS11;RPL39;RPS10;RPS13;RPS12;RPS9;RPL21;RPS7;RPS8;RPL23;RPS5;RPL22;RPS6;RPL13A;RPS3A;RPSA;RPL37A;RPL24;RPL27;RPL26;RPL29;RPL28;UBA52;RPL10;RPL12;RPL11;RPL36A;RPS15A;RPL14;RPS3;RPL13;RPL15;RPS2;RPL18;RPS27A;RPL17;RPL19;RPL41;RPL35A;RPL23A;RPS25;RP…
Reactome_2016	SRP-dependent cotranslational protein targeting to membrane Homo sapiens R-HSA-1799339	9.26537e-170	2.23604e-168	0	0	2564.39	RPL4;RPL5;RPL30;RPL3;RPL32;RPL31;RPLP1;RPL34;RPLP0;RPL10A;RPL8;RPL9;RPL7;RPS15;RPS4X;RPL7A;RPS14;RPS17;RPS16;RPL18A;RPS19;RPS18;RPL36;RPL35;RPL38;RPL37;RPS11;RPL39;RPS10;RPS13;RPS12;RPS9;RPL21;RPS7;RPS8;RPL23;RPS5;RPL22;RPS6;RPL13A;RPS3A;RPSA;RPL37A;RPL24;RPL27;RPL26;RPL29;RPL28;UBA52;RPL10;RPL12;RPL11;RPL36A;RPS15A;RPL14;RPS3;RPL13;RPL15;RPS2;RPL18;RPS27A;RPL17;RPL19;RPL41;RPL35A;RPL23A;RPS25;RP…
Reactome_2016	Translation Homo sapiens R-HSA-72766	6.35513e-168	1.43785e-166	0	0	1639.42	RPL4;RPL5;RPL30;RPL3;RPL32;RPL31;RPLP1;RPL34;RPLP0;RPL10A;RPL8;RPL9;RPL7;RPS15;EEF1B2;RPS4X;RPL7A;RPS14;RPS17;RPS16;RPL18A;RPS19;RPS18;RPL36;RPL35;RPL38;RPL37;RPS11;RPL39;RPS10;RPS13;RPS12;RPS9;RPL21;RPS7;RPS8;RPL23;RPS5;RPL22;RPS6;RPL13A;RPS3A;RPSA;EEF1G;EEF1D;RPL37A;RPL24;RPL27;RPL26;RPL29;RPL28;UBA52;RPL10;RPL12;RPL11;RPL36A;RPS15A;RPL14;RPS3;RPL13;RPL15;RPS2;RPL18;RPS27A;RPL17;RPL19;RPL41;RPL…
Reactome_2016	Selenoamino acid metabolism Homo sapiens R-HSA-2408522	1.05764e-167	2.25215e-166	0	0	2270.86	RPL4;RPL5;RPL30;RPL3;RPL32;RPL31;RPLP1;RPL34;RPLP0;RPL10A;RPL8;RPL9;RPL7;RPS15;RPS4X;RPL7A;RPS14;RPS17;RPS16;RPL18A;RPS19;RPS18;RPL36;RPL35;RPL38;RPL37;RPS11;RPL39;RPS10;RPS13;RPS12;RPS9;RPL21;RPS7;RPS8;RPL23;RPS5;RPL22;RPS6;RPL13A;RPS3A;RPSA;RPL37A;RPL24;RPL27;RPL26;RPL29;RPL28;UBA52;RPL10;RPL12;RPL11;RPL36A;RPS15A;RPL14;RPS3;RPL13;RPL15;RPS2;RPL18;RPS27A;RPL17;RPL19;RPL41;RPL35A;RPL23A;RPS25;RP…
Reactome_2016	Influenza Viral RNA Transcription and Replication Homo sapiens R-HSA-168273	2.93455e-160	5.90171e-159	0	0	1527.15	RPL4;RPL5;RPL30;RPL3;RPL32;RPL31;RPLP1;RPL34;RPLP0;RPL10A;RPL8;RPL9;RPL7;RPS15;RPS4X;RPL7A;RPS14;RPS17;RPS16;RPL18A;RPS19;RPS18;RPL36;RPL35;RPL38;RPL37;RPS11;RPL39;RPS10;RPS13;RPS12;RPS9;RPL21;RPS7;RPS8;RPL23;RPS5;RPL22;RPS6;RPL13A;RPS3A;RPSA;RPL37A;RPL24;RPL27;RPL26;RPL29;RPL28;UBA52;RPL10;RPL12;RPL11;RPL36A;RPS15A;RPL14;RPS3;RPL13;RPL15;RPS2;RPL18;RPS27A;RPL17;RPL19;RPL41;RPL35A;RPL23A;RPS25;RP…
Reactome_2016	Influenza Life Cycle Homo sapiens R-HSA-168255	2.68516e-157	5.11593e-156	0	0	1323	RPL4;RPL5;RPL30;RPL3;RPL32;RPL31;RPLP1;RPL34;RPLP0;RPL10A;RPL8;RPL9;RPL7;RPS15;RPS4X;RPL7A;RPS14;RPS17;RPS16;RPL18A;RPS19;RPS18;RPL36;RPL35;RPL38;RPL37;RPS11;RPL39;RPS10;RPS13;RPS12;RPS9;RPL21;RPS7;RPS8;RPL23;RPS5;RPL22;RPS6;RPL13A;RPS3A;RPSA;RPL37A;RPL24;RPL27;RPL26;RPL29;RPL28;UBA52;RPL10;RPL12;RPL11;RPL36A;RPS15A;RPL14;RPS3;RPL13;RPL15;RPS2;RPL18;RPS27A;RPL17;RPL19;RPL41;RPL35A;RPL23A;RPS25;RP…
Reactome_2016	Influenza Infection Homo sapiens R-HSA-168254	1.23083e-153	2.2278e-152	0	0	1117.41	RPL4;RPL5;RPL30;RPL3;RPL32;RPL31;RPLP1;RPL34;RPLP0;RPL10A;RPL8;RPL9;RPL7;RPS15;RPS4X;RPL7A;RPS14;RPS17;RPS16;RPL18A;RPS19;RPS18;RPL36;RPL35;RPL38;RPL37;RPS11;RPL39;RPS10;RPS13;RPS12;RPS9;RPL21;RPS7;RPS8;RPL23;RPS5;RPL22;RPS6;RPL13A;RPS3A;RPSA;RPL37A;RPL24;RPL27;RPL26;RPL29;RPL28;UBA52;RPL10;RPL12;RPL11;RPL36A;RPS15A;RPL14;RPS3;RPL13;RPL15;RPS2;RPL18;RPS27A;RPL17;RPL19;RPL41;RPL35A;RPL23A;RPS25;RP…
Reactome_2016	Major pathway of rRNA processing in the nucleolus Homo sapiens R-HSA-6791226	4.05025e-151	6.98186e-150	0	0	952.454	RPL4;RPL5;RPL30;RPL3;RPL32;RPL31;RPLP1;RPL34;RPLP0;RPL10A;RPL8;RPL9;RPL7;RPS15;RPS4X;FBL;RPL7A;RPS14;RPS17;RPS16;RPL18A;RPS19;RPS18;RPL36;RPL35;RPL38;RPL37;RPS11;RPL39;RPS10;RPS13;RPS12;RPS9;RPL21;RPS7;RPS8;RPL23;RPS5;RPL22;RPS6;RPL13A;RPS3A;RPSA;RPL37A;RPL24;RPL27;RPL26;RPL29;RPL28;UBA52;RPL10;RPL12;RPL11;RPL36A;RPS15A;RPL14;RPS3;RPL13;RPL15;RPS2;RPL18;RPS27A;RPL17;RPL19;RPL41;RPL35A;RPL23A;RPS2…
Reactome_2016	rRNA processing Homo sapiens R-HSA-72312	1.49168e-147	2.4545e-146	0	0	822.413	RPL4;RPL5;RPL30;RPL3;RPL32;RPL31;RPLP1;RPL34;RPLP0;RPL10A;RPL8;RPL9;RPL7;RPS15;RPS4X;FBL;RPL7A;RPS14;RPS17;RPS16;RPL18A;RPS19;RPS18;RPL36;RPL35;RPL38;RPL37;RPS11;RPL39;RPS10;RPS13;RPS12;RPS9;RPL21;RPS7;RPS8;RPL23;RPS5;RPL22;RPS6;RPL13A;RPS3A;RPSA;RPL37A;RPL24;RPL27;RPL26;RPL29;RPL28;UBA52;RPL10;RPL12;RPL11;RPL36A;RPS15A;RPL14;RPS3;RPL13;RPL15;RPS2;RPL18;RPS27A;RPL17;RPL19;RPL41;RPL35A;RPL23A;RPS2…
Reactome_2016	Metabolism of amino acids and derivatives Homo sapiens R-HSA-71291	4.07232e-120	6.40947e-119	0	0	303.413	RPL4;RPL5;RPL30;RPL3;RPL32;RPL31;RPLP1;RPL34;RPLP0;RPL10A;RPL8;RPL9;RPL7;RPS15;RPS4X;RPL7A;RPS14;RPS17;RPS16;RPL18A;RPS19;RPS18;RPL36;RPL35;RPL38;RPL37;RPS11;RPL39;RPS10;RPS13;RPS12;RPS9;RPL21;RPS7;RPS8;RPL23;RPS5;RPL22;RPS6;RPL13A;RPS3A;RPSA;RPL37A;RPL24;RPL27;RPL26;RPL29;RPL28;UBA52;RPL10;RPL12;RPL11;RPL36A;RPS15A;RPL14;RPS3;RPL13;RPL15;RPS2;RPL18;RPS27A;RPL17;RPL19;RPL41;RPL35A;RPL23A;RPS25;RP…
Reactome_2016	Infectious disease Homo sapiens R-HSA-5663205	1.05663e-118	1.59375e-117	0	0	288.721	RPL4;RPL5;RPL30;RPL3;RPL32;RPL31;RPLP1;RPL34;RPLP0;RPL10A;RPL8;RPL9;RPL7;RPS15;RPS4X;RPL7A;RPS14;RPS17;RPS16;RPL18A;RPS19;RPS18;RPL36;RPL35;RPL38;RPL37;RPS11;RPL39;RPS10;RPS13;RPS12;RPS9;RPL21;RPS7;RPS8;RPL23;RPS5;RPL22;RPS6;RPL13A;RPS3A;RPSA;RPL37A;RPL24;RPL27;RPL26;RPL29;RPL28;UBA52;RPL10;RPL12;RPL11;RPL36A;RPS15A;RPL14;RPS3;RPL13;RPL15;RPS2;RPL18;RPS27A;RPL17;RPL19;RPL41;RPL35A;RPL23A;RPS25;RP…
Reactome_2016	Metabolism of proteins Homo sapiens R-HSA-392499	5.18373e-93	7.50604e-92	0	0	132.01	RPL4;RPL5;RPL30;RPL3;RPL32;RPL31;RPLP1;RPL34;RPLP0;RPL10A;RPL8;RPL9;RPL7;RPS15;EEF1B2;RPS4X;RPL7A;RPS14;RPS17;RPS16;RPL18A;RPS19;RPS18;RPL36;RPL35;RPL38;RPL37;RPS11;RPL39;RPS10;RPS13;RPS12;RPS9;RPL21;RPS7;RPS8;RPL23;RPS5;RPL22;RPS6;RPL13A;RPS3A;RPSA;EEF1G;EEF1D;RPL37A;RPL24;RPL27;RPL26;RPL29;RPL28;UBA52;PFDN5;RPL10;RPL12;RPL11;RPL36A;RPS15A;RPL14;RPS3;RPL13;RPL15;RPS2;RPL18;RPS27A;RPL17;RPL19;RPL…
Reactome_2016	Disease Homo sapiens R-HSA-1643685	1.4933e-92	2.07914e-91	0	0	118.681	RPL4;RPL5;RPL30;RPL3;RPL32;RPL31;RPLP1;RPL34;RPLP0;RPL10A;RPL8;RPL9;RPL7;RPS15;RPS4X;RPL7A;RPS14;RPS17;RPS16;RPL18A;RPS19;RPS18;RPL36;RPL35;RPL38;RPL37;RPS11;RPL39;RPS10;RPS13;RPS12;RPS9;RPL21;RPS7;RPS8;RPL23;RPS5;RPL22;RPS6;RPL13A;RPS3A;RPSA;RPL37A;RPL24;RPL27;RPL26;RPL29;RPL28;UBA52;RPL10;RPL12;RPL11;RPL36A;RPS15A;RPL14;RPS3;RPL13;RPL15;RPS2;RPL18;RPS27A;RPL17;RPL19;RPL41;RPL35A;RPL23A;RPS25;RP…
Reactome_2016	Gene Expression Homo sapiens R-HSA-74160	1.30321e-77	1.74726e-76	0	0	82.0215	RPL4;RPL5;RPL30;RPL3;RPL32;RPL31;RPLP1;RPL34;RPLP0;RPL10A;RPL8;RPL9;RPL7;RPS15;EEF1B2;RPS4X;FBL;RPL7A;RPS14;RPS17;RPS16;SNRPD2;RPL18A;RPS19;RPS18;RPL36;RPL35;RPL38;RPL37;RPS11;RPL39;RPS10;RPS13;RPS12;RPS9;RPL21;RPS7;RPS8;RPL23;RPS5;RPL22;RPS6;RPL13A;RPS3A;RPSA;EEF1G;EEF1D;RPL37A;RPL24;RPL27;RPL26;RPL29;RPL28;UBA52;RPL10;RPL12;RPL11;RPL36A;RPS15A;RPL14;RPS3;RPL13;RPL15;RPS2;RPL18;RPS27A;RPL17;RPL1…
Reactome_2016	Formation of the ternary complex, and subsequently, the 43S complex Homo sapiens R-HSA-72695	3.62966e-67	4.69263e-66	0	0	622.679	RPS4X;RPS15;RPS14;RPS17;RPS16;RPS15A;RPS19;RPS18;RPS3;RPS2;RPS11;RPS27A;RPS10;RPS13;RPS12;RPS9;RPS7;RPS8;RPS5;RPS6;RPS3A;RPSA;RPS25;RPS28;RPS27;EIF3K;RPS29;EIF3G;RPS20;FAU;RPS21;RPS24;RPS23
Reactome_2016	Ribosomal scanning and start codon recognition Homo sapiens R-HSA-72702	2.71721e-64	3.27876e-63	0	0	440.909	RPS4X;RPS15;RPS14;RPS17;RPS16;RPS15A;RPS19;RPS18;RPS3;RPS2;RPS11;RPS27A;RPS10;RPS13;RPS12;RPS9;RPS7;RPS8;RPS5;RPS6;RPS3A;RPSA;RPS25;RPS28;RPS27;EIF3K;RPS29;EIF3G;RPS20;FAU;RPS21;RPS24;RPS23
Reactome_2016	Translation initiation complex formation Homo sapiens R-HSA-72649	2.71721e-64	3.27876e-63	0	0	440.909	RPS4X;RPS15;RPS14;RPS17;RPS16;RPS15A;RPS19;RPS18;RPS3;RPS2;RPS11;RPS27A;RPS10;RPS13;RPS12;RPS9;RPS7;RPS8;RPS5;RPS6;RPS3A;RPSA;RPS25;RPS28;RPS27;EIF3K;RPS29;EIF3G;RPS20;FAU;RPS21;RPS24;RPS23
Reactome_2016	Activation of the mRNA upon binding of the cap-binding complex and eIFs, and subsequent binding to 43S Homo sapiens R-HSA-72662	6.28563e-64	7.34e-63	0	0	423.252	RPS4X;RPS15;RPS14;RPS17;RPS16;RPS15A;RPS19;RPS18;RPS3;RPS2;RPS11;RPS27A;RPS10;RPS13;RPS12;RPS9;RPS7;RPS8;RPS5;RPS6;RPS3A;RPSA;RPS25;RPS28;RPS27;EIF3K;RPS29;EIF3G;RPS20;FAU;RPS21;RPS24;RPS23
Reactome_2016	Metabolism Homo sapiens R-HSA-1430728	1.29362e-61	1.46341e-60	0	0	42.2264	RPL4;RPL5;RPL30;RPL3;RPL32;RPL31;RPLP1;RPL34;RPLP0;RPL10A;ATP5G2;RPL8;RPL9;RPL7;RPS15;RPS4X;RPL7A;RPS14;RPS17;RPS16;RPL18A;RPS19;RPS18;RPL36;RPL35;RPL38;RPL37;RPS11;RPL39;RPS10;RPS13;RPS12;RPS9;RPL21;RPS7;RPS8;RPL23;RPS5;RPL22;RPS6;RPL13A;RPS3A;RPSA;RPL37A;RPL24;RPL27;RPL26;RPL29;RPL28;UBA52;RPL10;RPL12;RPL11;RPL36A;RPS15A;RPL14;RPS3;RPL13;RPL15;RPS2;RPL18;RPS27A;RPL17;RPL19;RPL41;RPL35A;RPL23A;R…
Reactome_2016	rRNA modification in the nucleus Homo sapiens R-HSA-6790901	3.24674e-07	3.56158e-06	0	0	25.7385	FBL;RPS14;RPS9;RPS7;RPS6;RPS2
WikiPathways_2019_Human	Cytoplasmic Ribosomal Proteins WP477	1.65761e-181	5.30434e-180	0	0	6120.62	RPL4;RPL5;RPL30;RPL3;RPL32;RPL31;RPL34;RPLP1;RPLP0;RPL10A;RPL8;RPL9;RPL7;RPS4X;RPS15;RPL7A;RPS14;RPS17;RPS16;RPL18A;RPS19;RPS18;RPL36;RPL35;RPL38;RPL37;RPS11;RPL39;RPS10;RPS13;RPS12;RPS9;RPL21;RPS7;RPS8;RPL23;RPS5;RPL22;RPS6;RPL13A;RPS3A;RPSA;RPL37A;RPL24;RPL27;RPL26;RPL29;RPL28;UBA52;RPL10;RPL12;RPL11;RPL36A;RPS15A;RPL14;RPS3;RPL13;RPL15;RPS2;RPL18;RPS27A;RPL17;RPL19;RPL41;RPL35A;RPL23A;RPS25;RP…
