# Supplementary material for: Identifying prognostic subgroups of luminal-A breast cancer using deep autoencoders and gene expressions
Source: PLoS Comput Biol. 2023 May 30;19(5):e1011197. doi: 10.1371/journal.pcbi.1011197 (PMC10256220; doi:10.1371/journal.pcbi.1011197)
Supplement: S12 Table — (XLSX) [file pcbi.1011197.s014.xlsx]

## Sheet: Sheet1
S12 Table. The comparison with the previous luminal-A breast cancer stratification methods.
* Netanely, D., Avraham, A., Ben-Baruch, A., Evron, E., Shamir, R.: Expression and methylation patternspartition luminal-a breast tumors into distinct prognostic subgroups. Breast Cancer Research18(1), 1–16(2016)
			LumA-R1		LumA-R2		Total.
	BPS-LumA		70		118		188
	WPS-LumA		126		93		219
	Total.		196		211
			LumA-R1		LumA-R2
	BPS-LumA		0.357		0.5592
	WPS-LumA		0.643		0.4408
	Total.		1		1
* Poudel, P., Nyamundanda, G., Patil, Y., Cheang, M.C.U., Sadanandam, A.: Heterocellular gene signaturesreveal luminal-a breast cancer heterogeneity and differential therapeutic responses. NPJ breast cancer5(1),1–10 (2019)
			Stem-like		Inflammatory		Goblet-like		TA		Entrocytes		Total.
	BPS-LumA		47		12		14		4		22		101
	WPS-LumA		43		13		20		18		9		101
	Total.		90		25		34		22		31
			Stem-like		Inflammatory		Goblet-like		TA		Entrocytes
	BPS-LumA		0.5222		0.48		0.4118		0.1818		0.7068
	WPS-LumA		0.4778		0.52		0.5882		0.8182		0.2932
	Total.		1		1		1		1		1
